# Supplementary material for: Disruption of the Intestinal Mucosal Barrier Induced by High Fructose and Restraint Stress Is Regulated by the Intestinal Microbiota and Microbiota Metabolites
Source: Microbiol Spectr. 2023 Jan 31;11(2):e04698-22. doi: 10.1128/spectrum.04698-22 (PMC10100858; doi:10.1128/spectrum.04698-22)
Supplement: Supplemental file 2 — Supplemental material. Download spectrum.04698-22-s0002.xls, XLS file, 2.0 MB [file spectrum.04698-22-s0002.xls]

## Sheet: metabolites_full_table
#ID	name	C	C-68	C-70	C-71	C-72	S-75	S-94	S-95	S-96	S-97	H-77	H-78	H-79	H-80	H-81	H-S-76	H-S-82	H-S-83	H-S-84	H-S-85	C_vs_HS_log2FC	C_vs_HS_Pvalue	C_vs_HS_VIP	C_vs_HS_(FC_2_Pvalue_0.01_VIP_1.5)_regulated	C_vs_S_log2FC	C_vs_S_Pvalue	C_vs_S_VIP	C_vs_S_(FC_2_Pvalue_0.01_VIP_1.5)_regulated	C_vs_H_log2FC	C_vs_H_Pvalue	C_vs_H_VIP	C_vs_H_(FC_2_Pvalue_0.01_VIP_1.5)_regulated	HMDB_taxonomy	KEGG_annotation	KEGG_pathway_annotation	HMDB_ID	pubchem_id	CAS	HMDB_super_class	HMDB_sub_class
pos_1	DL-Leucine	0.000831675	0.000448732	0.000276509	0.000244784	0.000856269	0.000446028	0.000235762	0.000333532	0.000539201	0.00021662	0.000243475	0.000296021	0.000179253	0.000235519	0.000229326	0.00016531	0.000150143	0.000186894	0.000154492	0.000179392	-1.66835	0.0509679	1.15205	unchanged	-0.585642	0.272345	0.980859	unchanged	-1.16715	0.0892136	1.08506	unchanged	--	--	--	--	--	--	--	--
pos_2	Deoxycholic acid	0.000579181	0.00053504	0.000476961	0.00102846	0.000738853	0.000656263	0.000597424	0.000542489	0.000516911	0.00074487	0.000437233	0.000682774	0.000492688	0.000482825	0.000607987	0.000576766	0.000434231	0.000471028	0.000331465	0.000333722	-0.645348	0.0714854	1.0455	unchanged	-0.135245	0.598382	0.416084	unchanged	-0.312981	0.278152	0.639168	unchanged	Steroids and steroid derivatives	C04483	Bile secretion(ko04976)	HMDB0000626	222528	83-44-3	Lipids and lipid-like molecules	Bile acids, alcohols and derivatives
pos_3	Adenine hydrochloride hydrate	0.00033204	0.000522555	0.000499883	0.000586459	0.000570613	0.000702908	0.000688815	0.000427515	0.000449927	0.000346176	0.00197471	0.00180497	0.00432863	0.00184876	0.00207453	0.000496214	0.000558848	0.000748701	0.000852339	0.000372897	0.270264	0.32985	0.585987	unchanged	0.058421	0.815757	0.194572	unchanged	2.26018	0.0166011	1.44696	unchanged	--	--	--	--	--	--	--	--
pos_4	Biliverdin hydrochloride	0.00128424	0.00106325	0.00301597	0.00167984	0.00176015	0.00256779	0.00103671	0.00527791	0.00255	0.00150453	0.00100312	0.0026463	0.00083223	0.00118856	0.0016471	0.00029581	0.00109777	0.000484318	0.00126206	0.000983715	-1.09414	0.0503115	1.13377	unchanged	0.555356	0.34917	0.708723	unchanged	-0.266755	0.544644	0.437272	unchanged	--	--	--	--	--	--	--	--
pos_5	L-Lysine monohydrochloride	8.97e-05	4.22e-05	2.43e-05	3.81e-05	0.000100053	3.49e-05	1.4e-05	3.37e-05	4.29e-05	2.12e-05	4.65e-05	6.01e-05	5.49e-05	4.36e-05	2.76e-05	1.96e-05	2.96e-05	2.17e-05	1.29e-05	2.44e-05	-1.44333	0.0682381	1.08321	unchanged	-1.00452	0.124211	1.32318	unchanged	-0.338601	0.477955	0.441974	unchanged	--	--	--	--	--	--	--	--
pos_6	Sodium deoxycholate	0.00655254	0.00646274	0.014984	0.0136786	0.00898111	0.00967553	0.0126607	0.00613028	0.00834427	0.00981923	0.0140646	0.0114464	0.0115452	0.0102459	0.00633547	0.00439253	0.0046561	0.00521445	0.00379651	0.00446711	-1.16918	0.0337804	1.27925	unchanged	-0.11956	0.710551	0.343034	unchanged	0.0824265	0.792868	0.168746	unchanged	Steroids and steroid derivatives	C04483	Bile secretion(ko04976)	HMDB0000626	222528	83-44-3	Lipids and lipid-like molecules	Bile acids, alcohols and derivatives
pos_7	Cholic acid	0.00613856	0.0119427	0.00387616	0.00624616	0.00599036	0.00756789	0.00736228	0.00641962	0.00530552	0.00636111	0.00691482	0.00542306	0.00624841	0.00711013	0.00334302	0.00191053	0.00374003	0.00145355	0.00219605	0.00308771	-1.46481	0.0290729	1.21216	unchanged	-0.0505568	0.874133	0.0242235	unchanged	-0.235727	0.521117	0.438532	unchanged	Steroids and steroid derivatives	C00695	Metabolic pathways(ko01100);;Bile secretion(ko04976);;Primary bile acid biosynthesis(ko00120)	HMDB0000619	221493	81-25-4	Lipids and lipid-like molecules	Bile acids, alcohols and derivatives
pos_8	Choline hydroxide solution	0.00063632	0.000451983	0.000681372	0.000972806	0.000974059	0.000887786	0.000872721	0.000698566	0.000952158	0.000935814	0.000948246	0.000872535	0.00114539	0.000892981	0.000985894	0.000419146	0.000457566	0.000829181	0.000958475	0.00163434	0.209945	0.648725	0.256242	unchanged	0.226075	0.303199	0.847796	unchanged	0.382552	0.0937851	1.07574	unchanged	--	--	--	--	--	--	--	--
pos_9	2-(4-Hydroxyphenyl)ethanol	1.22e-06	1.08e-06	1.24e-06	1.41e-06	1.22e-06	1.49e-06	1.82e-06	1.4e-06	1.7e-06	1.41e-06	1.14e-06	1.34e-06	9.97e-07	1.17e-06	1.03e-06	1.16e-06	1.3e-06	1.35e-06	1.7e-06	1.38e-06	0.157931	0.209362	0.716085	unchanged	0.341382	0.0134274	1.77584	unchanged	-0.1199	0.260948	0.675791	unchanged	Phenols	C06044	Tyrosine metabolism(ko00350);;Metabolic pathways(ko01100)	HMDB0004284	10393	501-94-0	Benzenoids	Tyrosols and derivatives
pos_10	3.alpha.-Mannobiose	0.000124922	3.89e-05	0.000105154	6.96e-05	0.000129252	8.33e-05	9.39e-05	7.16e-05	9.44e-05	6.37e-05	6.56e-05	7.26e-05	8.26e-05	0.000104423	6.13e-05	0.000240213	0.000260513	0.000569078	0.00129987	0.000204689	2.46015	0.111251	0.981502	unchanged	-0.20136	0.534737	0.633227	unchanged	-0.275489	0.424803	0.511592	unchanged	--	--	--	--	--	--	--	--
pos_11	Taurocholate	0.0165775	0.0315511	0.00410908	0.00383004	0.00786319	0.0102026	0.0154334	0.00841996	0.00774205	0.00529221	0.00232547	0.00251002	0.00199021	0.0027867	0.00213591	0.00175736	0.00183511	0.00255543	0.00251641	0.00158011	-2.64168	0.109105	0.937063	unchanged	-0.441086	0.567581	0.410928	unchanged	-2.44406	0.116508	1.05307	unchanged	Steroids and steroid derivatives	C05122	Metabolic pathways(ko01100);;Bile secretion(ko04976);;Cholesterol metabolism(ko04979);;Taurine and hypotaurine metabolism(ko00430);;Primary bile acid biosynthesis(ko00120)	HMDB0000036	6675	81-24-3	Lipids and lipid-like molecules	Bile acids, alcohols and derivatives
pos_12	L-Glutamate	1.39e-05	2.06e-06	1.4e-05	6.82e-06	3.39e-05	7.21e-06	4.74e-06	1.61e-05	1.35e-05	7.27e-06	2.17e-05	2.94e-05	1.79e-05	1.08e-05	3.04e-05	1.53e-05	2.78e-07	1.75e-06	3.85e-07	6.24e-06	-1.56308	0.177568	0.811087	unchanged	-0.534086	0.486342	0.661874	unchanged	0.640401	0.266754	0.696407	unchanged	Carboxylic acids and derivatives	C00025	Proximal tubule bicarbonate reclamation(ko04964);;Central carbon metabolism in cancer(ko05230);;Alcoholism(ko05034);;ABC transporters(ko02010);;D-Glutamine and D-glutamate metabolism(ko00471);;Arginine biosynthesis(ko00220);;Taste transduction(ko04742);;Butanoate metabolism(ko00650);;Long-term potentiation(ko04720);;2-Oxocarboxylic acid metabolism(ko01210);;Taurine and hypotaurine metabolism(ko00…	HMDB0000148	33032	56-86-0	Organic acids and derivatives	Amino acids, peptides, and analogues
pos_13	ADP-ribose	5.93e-05	3.45e-05	0.000128563	0.000246635	0.00017218	5.23e-05	9.36e-05	5.24e-05	5.07e-05	0.000128383	0.000194883	0.000278159	0.000389544	0.000138139	0.000152776	0.000209216	0.000177657	0.000152114	8.82e-05	0.000367839	0.634129	0.276339	0.603823	unchanged	-0.764744	0.255982	0.949601	unchanged	0.847282	0.129457	0.936438	unchanged	Purine nucleotides	C00301	Metabolic pathways(ko01100);;Purine metabolism(ko00230)	HMDB0001178	192	20762-30-5	Nucleosides, nucleotides, and analogues	Purine nucleotide sugars
pos_14	6-Hydroxydopamine hydrochloride	2.16e-05	1.53e-05	1.49e-05	2.71e-05	3.24e-05	2.09e-05	1.84e-05	2.03e-05	1.96e-05	2.23e-05	1.25e-05	1.74e-05	1.41e-05	1.52e-05	1.88e-05	1.92e-05	1.21e-05	1.98e-05	1.86e-05	1.2e-05	-0.447988	0.170629	0.812759	unchanged	-0.134119	0.59577	0.463006	unchanged	-0.515322	0.121829	0.939536	unchanged	--	--	--	--	--	--	--	--
pos_15	L-Pipecolic acid	0.000181673	9.75e-05	5.41e-05	8.92e-05	0.000200235	7.35e-05	3.18e-05	7.67e-05	9.3e-05	4.61e-05	0.000109081	0.000137936	0.000135824	0.000104196	6.47e-05	5.09e-05	7.99e-05	5.49e-05	4.37e-05	5.76e-05	-1.11722	0.0751454	1.05551	unchanged	-0.955727	0.101046	1.38735	unchanged	-0.174529	0.666039	0.258842	unchanged	Carboxylic acids and derivatives	C00408	Metabolic pathways(ko01100);;Lysine degradation(ko00310)	HMDB0000716	439227	3105-95-1	Organic acids and derivatives	Amino acids, peptides, and analogues
pos_16	L-Asparagine	1.65e-05	3.72e-05	1.87e-05	1.07e-05	1.93e-05	1.37e-05	1.01e-05	4.98e-05	1.98e-05	1.91e-05	3.77e-05	1.14e-05	2.06e-05	1.31e-05	1.77e-05	7.95e-06	1.17e-05	7.43e-06	9.76e-06	6.89e-06	-1.22738	0.0564672	1.10389	unchanged	0.136844	0.814208	0.232439	unchanged	-0.0272448	0.954225	0.0623209	unchanged	Carboxylic acids and derivatives	C00152	Metabolic pathways(ko01100);;Protein digestion and absorption(ko04974);;Biosynthesis of amino acids(ko01230);;Central carbon metabolism in cancer(ko05230);;Aminoacyl-tRNA biosynthesis(ko00970);;Mineral absorption(ko04978);;Alanine, aspartate and glutamate metabolism(ko00250)	HMDB0000168	6267	70-47-3	Organic acids and derivatives	Amino acids, peptides, and analogues
pos_17	4-Imidazoleacrylic acid	0.000428105	0.000228445	0.00028677	0.000279705	0.000284009	0.000189379	0.000180604	0.000281057	0.000349751	0.000214703	0.000622769	0.000258568	0.000124156	0.000208176	0.000150951	0.000117277	0.000120477	0.000150724	0.000104377	0.000140887	-1.24974	0.00519864	1.45797	unchanged	-0.31017	0.242985	1.05023	unchanged	-0.143213	0.779526	0.145385	unchanged	--	--	--	--	--	--	--	--
pos_18	1-Stearoyl-sn-glycerol 3-phosphocholine	0.0280139	0.0114135	0.040402	0.0257686	0.0135997	0.0359825	0.0204311	0.0220336	0.0288465	0.0266105	0.0269357	0.0210748	0.0227247	0.0188003	0.0383454	0.0240563	0.0136534	0.0173528	0.012038	0.0174294	-0.495824	0.273019	0.688241	unchanged	0.167845	0.63819	0.270738	unchanged	0.101444	0.79089	0.19117	unchanged	--	--	--	--	--	--	--	--
pos_19	Pantothenate	0.000667427	0.000378831	0.000489816	0.000501382	0.000639406	0.000589684	0.000598553	0.000710795	0.000752276	0.000631971	0.000699459	0.000853095	0.00101088	0.000764699	0.000850488	0.00051653	0.000522741	0.000653806	0.000437764	0.000695223	0.0782514	0.685965	0.242124	unchanged	0.294594	0.0933417	1.27671	unchanged	0.642484	0.00376206	1.47601	unchanged	Organooxygen compounds	C00864	Vitamin digestion and absorption(ko04977);;Metabolic pathways(ko01100);;beta-Alanine metabolism(ko00410);;Pantothenate and CoA biosynthesis(ko00770)	HMDB0000210	6613	79-83-4	Organic oxygen compounds	Alcohols and polyols
pos_20	Vidarabine	0.000337329	0.000531995	0.00064736	0.00124126	0.000557649	0.000653501	0.000561835	0.000346716	0.000457844	0.000432412	0.000577675	0.000642668	0.000466938	0.000469413	0.000523073	0.000912759	0.00072878	0.00141962	0.00111449	0.00107787	0.664015	0.0802156	0.965567	unchanged	-0.435127	0.336032	0.843216	unchanged	-0.307161	0.458994	0.45171	unchanged	Purine nucleosides	--	--	HMDB0014340	21704	24356-66-9	Nucleosides, nucleotides, and analogues	--
pos_21	Caffeic acid	8.08e-07	9.34e-06	2.26e-06	4.68e-06	0	4.84e-06	2.14e-06	6.55e-06	2.69e-06	9.03e-06	7.51e-06	8.21e-06	2e-05	3.49e-06	1.62e-05	0	1.79e-07	2.91e-07	0	4.91e-06	-1.66696	0.269596	0.641108	unchanged	0.564372	0.461265	0.722308	unchanged	1.69782	0.0673527	1.09512	unchanged	--	C01197	Metabolic pathways(ko01100)	--	--	--	--	--
pos_22	Hypoxanthine	0.00172889	0.000363879	0.0011004	0.00178888	0.00169651	0.00095888	0.000848124	0.000794929	0.00198598	0.00106536	0.00153473	0.00167169	0.000631995	0.0013438	0.00144003	0.00102839	0.000471739	0.000936695	0.000352639	0.000860222	-0.871765	0.0948359	0.980364	unchanged	-0.240452	0.574687	0.573251	unchanged	-0.0122155	0.973552	0.0452433	unchanged	Imidazopyrimidines	C00262	Purine metabolism(ko00230);;Metabolic pathways(ko01100)	HMDB0000157	790	68-94-0	Organoheterocyclic compounds	Purines and purine derivatives
pos_23	Protoporphyrin IX	0.00406633	0.00285394	0.00971526	0.0054939	0.0035483	0.00473284	0.00315797	0.00721174	0.00709267	0.00354493	0.00251077	0.0072641	0.000957546	0.00136898	0.00657402	0.00147272	0.00207044	0.00102586	0.000746264	0.00724992	-1.03108	0.165379	0.833753	unchanged	0.00350257	0.993566	0.130063	unchanged	-0.459377	0.460735	0.496828	unchanged	Tetrapyrroles and derivatives	C02191	Metabolic pathways(ko01100);;Porphyrin and chlorophyll metabolism(ko00860)	HMDB0000241	--	553-12-8	Organoheterocyclic compounds	Porphyrins
pos_24	6-Methyluracil	0.000138459	0.000105445	0.000109364	0.000152549	0.000150467	0.000117359	8.02e-05	0.000112671	0.000199744	9.31e-05	0.00020368	0.000235285	0.000226349	0.000139633	0.000161717	6.31e-05	5.69e-05	5.93e-05	4.51e-05	9.48e-05	-1.03976	0.000950442	1.4814	unchanged	-0.121886	0.663168	0.489318	unchanged	0.558696	0.0247928	1.30993	unchanged	--	--	--	--	--	--	--	--
pos_25	all cis-(6,9,12)-Linolenic acid	2.8e-05	1.14e-05	3.34e-05	2.01e-05	2.21e-05	1.87e-05	1.68e-05	1.81e-05	2.6e-05	1.57e-05	1.45e-05	1.94e-05	1.31e-05	1.74e-05	1.28e-05	6.61e-05	4.67e-05	8.07e-05	7.26e-05	4.21e-05	1.42119	0.00371472	1.43874	unchanged	-0.272565	0.374962	0.902797	unchanged	-0.575735	0.112185	1.01269	unchanged	--	--	--	--	--	--	--	--
pos_26	Adenosine	0.000840119	0.00139089	0.00132116	0.000174912	0.0013033	0.00146833	0.00131676	0.000798001	0.000923315	0.000981383	0.00104364	0.00157167	0.00117879	0.00116689	0.00130792	0.001732	0.00173289	0.00310693	0.00264424	0.00208518	1.16774	0.00789928	1.32686	unchanged	0.125556	0.738517	0.299788	unchanged	0.317541	0.35946	0.500345	unchanged	Purine nucleosides	C00212	Alcoholism(ko05034);;ABC transporters(ko02010);;cAMP signaling pathway(ko04024);;Morphine addiction(ko05032);;Parkinson disease(ko05012);;Sphingolipid signaling pathway(ko04071);;Purine metabolism(ko00230);;cGMP-PKG signaling pathway(ko04022);;Metabolic pathways(ko01100);;Neuroactive ligand-receptor interaction(ko04080);;Regulation of lipolysis in adipocytes(ko04923);;Renin secretion(ko04924);;Va…	HMDB0000050	60961	58-61-7	Nucleosides, nucleotides, and analogues	--
pos_27	Quinoline	1.81e-06	1.53e-06	4.89e-06	6.51e-07	3.91e-09	3.2e-06	2.1e-06	7.98e-06	4.39e-06	2.85e-06	2.94e-06	2.55e-06	7.69e-06	1.11e-05	2.89e-06	1.2e-06	7.95e-06	3.31e-06	1.27e-06	3.43e-06	0.950724	0.302021	0.589735	unchanged	1.20845	0.121055	1.16665	unchanged	1.61133	0.103715	0.972374	unchanged	--	--	--	--	--	--	--	--
pos_28	4-Aminobutyraldehyde	6.06e-05	7.99e-05	4.51e-05	6.03e-05	4.51e-05	3.92e-05	2.96e-05	6.49e-05	5.77e-05	3.16e-05	6.23e-05	6.46e-05	4.38e-05	4.1e-05	4.84e-05	1.87e-05	2.54e-05	2.17e-05	1.89e-05	3.74e-05	-1.2536	0.00334699	1.413	unchanged	-0.384142	0.193071	1.06656	unchanged	-0.161586	0.46613	0.463801	unchanged	--	C00555	Metabolic pathways(ko01100);;beta-Alanine metabolism(ko00410);;Arginine and proline metabolism(ko00330)	--	--	--	--	--
pos_29	3alpha-3-Hydroxytirucalla-7,24-dien-21-oic acid	0.0018077	0.000664459	0.00267242	0.000797947	0.00155583	0.00130399	0.000813758	0.00064597	0.000842794	0.000556562	0.00068801	0.000586747	0.000473959	0.000559964	0.000559945	0.00954784	0.0143335	0.0146365	0.0103258	0.0139107	3.06507	0.000221759	1.60495	up	-0.848928	0.14562	1.33488	unchanged	-1.38622	0.0638556	1.21193	unchanged	--	--	--	--	--	--	--	--
pos_30	Glutaminyl-Histidine	0.000307376	0.000183807	0.000309514	0.000251596	0.000256455	0.000303953	0.000319304	0.000307561	0.000274734	0.000313575	0.000245009	0.000351315	0.000198098	0.000255241	0.000217678	0.000217582	0.000254016	0.000356056	0.000340035	0.00028986	0.155355	0.41529	0.477252	unchanged	0.215056	0.144571	1.17599	unchanged	-0.0463834	0.819249	0.155071	unchanged	Carboxylic acids and derivatives	--	--	HMDB0028799	9814348	104018-08-8	Organic acids and derivatives	Amino acids, peptides, and analogues
pos_31	3,14-Dihydroxy-11,13-dihydrocostunolide	0.000498958	0.000289676	0.000360108	0.000355637	0.000309318	0.000371066	0.000584263	0.000405113	0.000470544	0.000528456	0.000490848	0.000457902	0.00050469	0.0006497	0.000162845	0.000220323	0.000419735	0.000434709	0.000455534	0.00037794	0.0733098	0.744192	0.198958	unchanged	0.379511	0.0758267	1.41334	unchanged	0.321204	0.344672	0.619906	unchanged	--	--	--	--	--	--	--	--
pos_32	Riesling acetal	5.66e-05	9.39e-05	4.54e-05	5.55e-05	4.74e-05	6.94e-05	6.88e-05	6.01e-05	5.66e-05	6.72e-05	7.4e-05	6.35e-05	6.33e-05	6.75e-05	4.71e-05	2.91e-05	4.58e-05	3.23e-05	3.2e-05	4.44e-05	-0.701797	0.0576499	1.0648	unchanged	0.10872	0.63395	0.531563	unchanged	0.0783971	0.747381	0.186527	unchanged	--	--	--	--	--	--	--	--
pos_33	Lovastatin	0.000307085	0.000281407	0.000194054	0.00023734	0.000214988	0.000301388	0.000362732	0.000349216	0.000298523	0.000362256	0.000496955	0.000391435	0.000458445	0.000387412	0.000440864	0.000262879	0.000386878	0.000252326	0.000214984	0.00030728	0.205935	0.327635	0.593772	unchanged	0.439034	0.0102718	1.90395	unchanged	0.816723	0.000210588	1.65198	unchanged	--	--	--	--	--	--	--	--
pos_34	20-HDoHE	0.00129702	0.0011546	0.000861943	0.00154135	0.000945001	0.00124153	0.00168834	0.00166081	0.00143887	0.00147349	0.00223958	0.00251223	0.00136819	0.00212808	0.00245181	0.00275034	0.00191067	0.00213012	0.00204664	0.00166766	0.857034	0.00342915	1.41656	unchanged	0.371447	0.0537441	1.55027	unchanged	0.883496	0.00529263	1.49122	unchanged	--	--	--	--	--	--	--	--
pos_35	Chrysaloin	0.000360092	0.000253417	0.000389066	0.00047546	0.00042012	0.000584271	0.000217007	0.000278594	0.000335619	0.000220049	9.59e-05	0.000284497	6.61e-05	7.37e-05	8.95e-05	1.69e-05	4.97e-05	4.77e-05	3.8e-05	4.63e-05	-3.25672	0.000634536	1.6169	down	-0.21483	0.521253	0.679781	unchanged	-1.63859	0.00164417	1.51331	down	--	--	--	--	--	--	--	--
pos_36	(2E,4E)-2,4-Hexadienoic acid	2.14e-06	3.2e-06	1.93e-06	2.51e-06	1.94e-06	2.85e-06	2.57e-06	2.02e-06	2.19e-06	2.6e-06	2.26e-06	2.34e-06	2.15e-06	2.42e-06	1.82e-06	1.59e-06	1.74e-06	1.37e-06	1.45e-06	1.75e-06	-0.569129	0.0297424	1.20938	unchanged	0.0609813	0.730513	0.392547	unchanged	-0.0924273	0.598944	0.36303	unchanged	Fatty Acyls	--	--	HMDB0029581	643460	110-44-1	Lipids and lipid-like molecules	Fatty acids and conjugates
pos_37	Medinoside E	0.0013488	0.000679344	0.00384574	0.000593498	0.00152551	0.000268609	0.000298275	0.000489527	0.00066182	0.000167182	0.000282149	0.000309798	0.000187181	0.000246875	0.000162501	0.00937814	0.0175285	0.0105901	0.0266661	0.0168883	3.34204	0.00808667	1.42059	unchanged	-2.08384	0.107192	1.46359	unchanged	-2.74957	0.0824417	1.17162	unchanged	--	--	--	--	--	--	--	--
pos_38	Tetracosahexaenoic acid	9.39e-05	0.000106461	7.27e-05	0.000118467	6.94e-05	8.73e-05	9.69e-05	6.53e-05	6.72e-05	9.48e-05	0.000145207	0.000130332	0.000537887	0.000134021	0.000204051	7.02e-05	0.000158877	6.07e-05	0.000131047	4.25e-05	0.00749256	0.984874	0.002836	unchanged	-0.163827	0.422092	0.579673	unchanged	1.32084	0.151725	0.950354	unchanged	--	--	--	--	--	--	--	--
pos_39	3,4-Methylenedioxyamphetamine	5.39e-05	2.99e-05	3.96e-05	3.12e-05	4.24e-05	4.06e-05	4.41e-05	3.53e-05	4.15e-05	3.63e-05	0.000549281	0.00102107	0.000954958	9.14e-05	0.000341637	3.75e-05	4.65e-05	5.34e-05	0.000166212	4.51e-05	0.824194	0.281616	0.669935	unchanged	0.00591464	0.973488	0.0366466	unchanged	3.90889	0.0358649	1.30992	unchanged	Benzodioxoles	--	--	HMDB0041931	1614	4764-17-4	Organoheterocyclic compounds	--
pos_40	Tryptophanol	0.000255932	0.000277578	0.00013166	0.000128182	0.000278054	0.000204458	9.87e-05	0.000194704	0.000274447	9.96e-05	0.00010772	0.000151607	0.000103699	0.000119051	0.00014601	0.000100448	8.97e-05	8.72e-05	0.000184863	7.95e-05	-0.983771	0.0356406	1.12104	unchanged	-0.297235	0.432937	0.710039	unchanged	-0.770471	0.0610756	1.18498	unchanged	Indoles and derivatives	C00955	Tryptophan metabolism(ko00380)	HMDB0003447	10685	526-55-6	Organoheterocyclic compounds	Indoles
pos_41	beta-D-Xylopyranosyl-(1->5)-alpha-L-arabinofuranosyl-(1->3)-L-arabinose	0.000160776	0.000167629	0.000265935	0.000200482	0.000182647	0.000371472	0.000109241	0.0001436	0.000165494	0.000103233	1.02e-05	6.16e-05	1.07e-05	4.36e-06	3.47e-05	4.59e-07	1.67e-05	2.34e-05	7.63e-05	1.01e-05	-2.9451	0.000135668	1.57939	down	-0.130325	0.762659	0.389656	unchanged	-3.00818	0.000168995	1.69351	down	--	--	--	--	--	--	--	--
pos_42	Polyoxyethylene 40 monostearate	1.51e-05	7.87e-05	1.31e-05	6.8e-06	1.88e-05	5.58e-05	2.11e-05	0.000381521	0.000299034	0.000247989	0.000189121	0.000249415	0.000278104	0.000129552	0.000388935	0.000328176	0.000132167	0.000190604	0.0001709	0.000223374	2.97983	0.0033036	1.48258	unchanged	2.9238	0.0660804	1.54028	unchanged	3.22069	0.00554171	1.53387	up	--	--	--	--	--	--	--	--
pos_43	Hydroxypelenolide	2.7e-05	1.08e-05	2.64e-05	1.99e-05	1.61e-05	2.23e-05	2.97e-05	1.95e-05	2.7e-05	2.74e-05	3.04e-05	3.1e-05	2.29e-05	3.11e-05	3.42e-05	1.31e-05	2.88e-05	2.62e-05	1.87e-05	1.72e-05	0.0554284	0.857583	0.0878906	unchanged	0.33122	0.196476	1.02034	unchanged	0.579855	0.0302627	1.26138	unchanged	--	--	--	--	--	--	--	--
pos_44	beta-D-Glucosyloxydestruxin B	1.1e-05	1.65e-05	3.18e-05	4.87e-06	1.2e-05	6.21e-06	1.01e-05	1.17e-05	1.11e-05	7.37e-06	3.45e-05	1.52e-05	1.59e-05	1.94e-05	5.26e-06	0.000137652	0.000365964	0.000231707	0.000380839	0.000225479	4.13786	0.00514778	1.4795	unchanged	-0.714138	0.264897	1.0135	unchanged	0.242149	0.682386	0.212932	unchanged	--	--	--	--	--	--	--	--
pos_45	Everolimus	0.000130244	0.00138973	7.46e-06	2.89e-06	3.02e-05	7.56e-05	0.000300841	0.000123593	8.87e-05	5.41e-05	4.75e-05	2.23e-05	3.57e-05	5.8e-05	4.8e-06	2.56e-05	9.14e-05	3.38e-05	1.44e-05	3.72e-05	-2.94652	0.372231	0.516437	unchanged	-1.27942	0.537928	0.440827	unchanged	-3.21282	0.361443	0.654294	unchanged	--	--	--	--	--	--	--	--
pos_46	Rollinecin A	0.00325673	0.00211019	0.00279959	0.00238783	0.00311245	0.00192771	0.00190288	0.00146841	0.00210478	0.00199083	0.00145485	0.00198471	0.00154267	0.00153274	0.00212131	0.00326932	0.00259383	0.00367893	0.00334645	0.00270328	0.190113	0.231357	0.711392	unchanged	-0.540768	0.012554	1.88578	unchanged	-0.662194	0.0059745	1.43941	unchanged	Fatty Acyls	--	--	HMDB0030438	78172839	177861-02-8	Lipids and lipid-like molecules	Fatty alcohols
pos_47	12-Ketodeoxycholic acid	0.0224006	0.00494298	0.0161544	0.0236479	0.0173096	0.0160294	0.0137998	0.00826862	0.0108619	0.0106782	0.0195556	0.0186618	0.0381591	0.019257	0.0256786	0.00977178	0.00619272	0.0069466	0.00581262	0.00586426	-1.28792	0.0377799	1.22644	unchanged	-0.501958	0.220854	1.1097	unchanged	0.522462	0.176442	0.884534	unchanged	--	--	--	--	--	--	--	--
pos_48	13-HDoHE	0.00158822	0.0022416	0.0014638	0.00140734	0.00131756	0.00187384	0.00154648	0.00146899	0.00148214	0.00125256	0.00125184	0.000972245	0.0010768	0.00132932	0.000734169	0.00059036	0.00073144	0.000538172	0.000561706	0.000612848	-1.40187	0.00319468	1.49335	unchanged	-0.0727875	0.696292	0.313593	unchanged	-0.579926	0.0312727	1.25849	unchanged	--	--	--	--	--	--	--	--
pos_49	3a,7a,12b-Trihydroxy-5b-cholanoic acid	0.00329042	0.00371002	0.00278694	0.00347936	0.00347365	0.00352376	0.00411145	0.00337461	0.00356006	0.00409111	0.00457262	0.00383135	0.00447411	0.00450743	0.00376533	0.00299316	0.00327785	0.00293457	0.00296559	0.00312527	-0.130137	0.142467	0.853873	unchanged	0.156694	0.11696	1.38411	unchanged	0.337383	0.00586345	1.43736	unchanged	--	--	--	--	--	--	--	--
pos_50	eta-Tocopherol	2.61e-05	1.53e-05	2.99e-05	2.8e-05	2.32e-05	3.3e-05	3.36e-05	2.48e-05	3.39e-05	3.55e-05	2.88e-05	2.99e-05	1.7e-05	2.62e-05	3.41e-05	1.49e-05	2.55e-05	2.28e-05	2.11e-05	1.93e-05	-0.241632	0.262381	0.705694	unchanged	0.391432	0.0449756	1.47764	unchanged	0.150541	0.500884	0.459762	unchanged	--	--	--	--	--	--	--	--
pos_51	3,11,12-Trihydroxy-1(10)-spirovetiven-2-one	9.84e-06	1.05e-05	1.36e-05	1.2e-05	6.3e-06	1.5e-05	1.24e-05	1.58e-05	1.88e-05	1.33e-05	7.73e-06	1.09e-05	8.08e-06	8.48e-06	1.04e-05	6.5e-06	6.82e-06	9.87e-06	8.4e-06	8.91e-06	-0.367821	0.138304	0.872277	unchanged	0.527639	0.0236949	1.57309	unchanged	-0.197742	0.368429	0.597389	unchanged	--	--	--	--	--	--	--	--
pos_52	Marmesin rhamnoside	7.16e-05	5.96e-05	9.15e-05	9.04e-05	6.94e-05	0.000120295	6.55e-05	6.19e-05	7.38e-05	5.58e-05	2.03e-05	5.95e-05	3.11e-05	1.74e-05	2.33e-05	1.06e-06	1.44e-05	1.99e-06	2.36e-06	6.32e-06	-3.86927	9.85e-05	1.63545	down	-0.0190284	0.941693	0.19463	unchanged	-1.33385	0.00177077	1.52759	down	--	--	--	--	--	--	--	--
pos_53	Procurcumenol	1.45e-05	7.15e-06	1.1e-05	1.3e-05	1.14e-05	1.02e-05	1.07e-05	9.72e-06	1.09e-05	1.37e-05	1.13e-05	1.38e-05	9.26e-06	1.11e-05	1.57e-05	9.51e-06	1.52e-05	1.49e-05	1.27e-05	1.1e-05	0.149578	0.472965	0.414053	unchanged	-0.047046	0.805172	0.235961	unchanged	0.100271	0.637911	0.36563	unchanged	--	--	--	--	--	--	--	--
pos_54	(3beta,17alpha,23S)-17,23-Epoxy-3,29-dihydroxy-27-norlanost-8-en-24-one	0.00162068	0.000752542	0.00212148	0.00202556	0.00116239	0.00116973	0.00255521	0.00149847	0.00307145	0.00251919	0.00328686	0.00279726	0.00118637	0.00235059	0.00223619	0.00114153	0.00216416	0.00149995	0.00139216	0.00123697	-0.0473163	0.879545	0.140406	unchanged	0.493231	0.196143	1.0358	unchanged	0.626096	0.0943187	1.02207	unchanged	--	--	--	--	--	--	--	--
pos_55	17,18-DiHETE	0.000210491	0.000197273	0.000221371	0.000281415	0.000181643	0.000234039	0.000260719	0.000202255	0.000207329	0.000274979	0.000281769	0.000228131	0.000278567	0.000288665	0.000208703	0.000135919	0.0002439	0.00015294	0.000114331	0.000142101	-0.46878	0.0661652	1.0399	unchanged	0.11073	0.457481	0.682246	unchanged	0.235476	0.13872	0.938367	unchanged	--	--	--	--	--	--	--	--
pos_56	5,5-Dimethyl-2(5H)-furanone	4.62e-06	5.43e-06	4.33e-06	4.07e-06	4.02e-06	5.82e-06	5.05e-06	4.57e-06	4.77e-06	4.3e-06	4.04e-06	3.7e-06	3.58e-06	3.84e-06	2.84e-06	2.13e-06	2.86e-06	2.21e-06	2.5e-06	2.44e-06	-0.888212	0.000396407	1.54815	unchanged	0.124809	0.299159	0.85611	unchanged	-0.320936	0.027194	1.26354	unchanged	--	--	--	--	--	--	--	--
pos_57	Dihydrodeoxy-8-epiaustdiol	0.000662586	0.000477491	0.000470683	0.000903502	0.00105095	0.000686351	0.000588284	0.000666888	0.000618603	0.000724318	0.000455333	0.000578865	0.000494124	0.000522961	0.000711997	0.000701482	0.000515776	0.000764922	0.000725033	0.000498771	-0.153222	0.596569	0.334073	unchanged	-0.11834	0.657329	0.385396	unchanged	-0.367607	0.250366	0.691972	unchanged	--	--	--	--	--	--	--	--
pos_58	Avocadynofuran	0.00017347	0.000101291	0.000309715	9.83e-05	0.00017905	0.000152696	8.26e-05	9.16e-05	0.000103125	6.18e-05	7.73e-05	9.11e-05	7.13e-05	7.88e-05	5.14e-05	0.000867705	0.000920941	0.000875695	0.00067425	0.000982419	2.32595	9.03e-06	1.6151	up	-0.809172	0.13046	1.37256	unchanged	-1.22045	0.0614784	1.22971	unchanged	--	--	--	--	--	--	--	--
pos_59	1b,3a,7a-Trihydroxy-5b-cholanoic acid	0.0309043	0.0454936	0.0337733	0.0419574	0.0457051	0.0359242	0.0447161	0.0323054	0.0381337	0.045416	0.048794	0.0353018	0.0370872	0.053895	0.0302084	0.0274464	0.0174011	0.0187235	0.0214578	0.0282154	-0.804851	0.00259408	1.41572	unchanged	-0.00979266	0.947984	0.0839972	unchanged	0.0533494	0.789529	0.16325	unchanged	--	--	--	--	--	--	--	--
pos_60	Crispane	0.000322547	0.000294443	0.000690894	0.00056219	0.000258485	0.000658556	0.000437237	0.000596834	0.000623804	0.000490239	0.000437493	0.000453114	0.000266409	0.000248343	0.000298809	0.00027293	0.000164308	0.000252384	0.000160635	0.00024049	-0.96456	0.0698489	1.09923	unchanged	0.398982	0.204004	0.947687	unchanged	-0.32081	0.408814	0.540555	unchanged	--	--	--	--	--	--	--	--
pos_61	Sclareol	6.5e-05	2.96e-05	9.66e-05	3.53e-05	5.76e-05	4.64e-05	5.43e-05	4.91e-05	7.23e-05	5.71e-05	6.78e-05	7.82e-05	8.83e-05	9.74e-05	8.28e-05	0.000106609	0.000117072	0.000116547	8.04e-05	0.000109745	0.900282	0.0105699	1.30142	unchanged	-0.0255365	0.940766	0.168781	unchanged	0.544286	0.0966312	0.999204	unchanged	--	--	--	--	--	--	--	--
pos_62	Stearidonic acid	0.000138181	3.69e-05	0.000108699	7.07e-05	9.26e-05	7.85e-05	8.34e-05	5.72e-05	8.59e-05	7.01e-05	6.09e-05	6.89e-05	4.97e-05	6.61e-05	6.32e-05	0.000289313	0.000233563	0.000535916	0.000343838	0.000163488	1.80842	0.0216441	1.30736	unchanged	-0.25373	0.458897	0.741472	unchanged	-0.533609	0.183103	0.847181	unchanged	Fatty Acyls	C16300	alpha-Linolenic acid metabolism(ko00592)	HMDB0006547	5312508	20290-75-9	Lipids and lipid-like molecules	Lineolic acids and derivatives
pos_63	4-Androstenediol	0.000277902	0.000754441	0.000200236	0.000214687	0.000301298	0.000322074	0.000405976	0.000422945	0.00034561	0.000320468	0.000264525	0.000176589	0.000379179	0.000217779	0.000199827	0.000104075	0.000197334	0.000112565	0.000113575	0.000124984	-1.42205	0.0999208	0.965075	unchanged	0.0554462	0.902127	0.21445	unchanged	-0.498277	0.392169	0.598336	unchanged	Steroids and steroid derivatives	--	--	HMDB0005849	136297	1156-92-9	Lipids and lipid-like molecules	Androstane steroids
pos_64	1,2-Dimethyl-4-(6-methyl-4-heptenyl)-1,3-cyclohexadiene	9.74e-05	0.000143028	8.05e-05	7.6e-05	7.75e-05	0.00010996	9.45e-05	8.89e-05	8.71e-05	7.85e-05	7.47e-05	5.81e-05	7.7e-05	7.32e-05	4.49e-05	3.49e-05	4.6e-05	3.54e-05	3.47e-05	3.89e-05	-1.32042	0.00996156	1.38816	unchanged	-0.0476419	0.829936	0.137131	unchanged	-0.533095	0.0835857	1.08675	unchanged	--	--	--	--	--	--	--	--
pos_65	Oryzalide B	2.36e-05	5.7e-05	1.12e-05	1.54e-05	2.31e-05	2.74e-05	3.48e-05	3.43e-05	3.19e-05	2.65e-05	2.65e-05	2.23e-05	3.36e-05	2.33e-05	2.02e-05	1.19e-05	2.21e-05	1.79e-05	1.34e-05	1.57e-05	-0.687267	0.293312	0.608137	unchanged	0.250403	0.579743	0.587139	unchanged	-0.0485092	0.922692	0.0987881	unchanged	--	--	--	--	--	--	--	--
pos_66	5-(14-Heneicosenyl)-1,3-benzenediol	0.000734291	0.00278563	0.00103155	0.00268177	0.00227828	0.00208944	0.0011847	0.00197573	0.00159849	0.00326167	0.00180321	0.00243774	0.00178069	0.00126742	0.00261217	0.002229	0.00181362	0.000809699	0.000568264	0.000508588	-0.681845	0.232532	0.695801	unchanged	0.0880389	0.833721	0.281037	unchanged	0.0579325	0.879021	0.0997771	unchanged	--	--	--	--	--	--	--	--
pos_67	2-Hydroxyacorenone	3.76e-05	4.42e-05	3.27e-05	4.57e-05	2.88e-05	3.79e-05	4.39e-05	3.04e-05	3.19e-05	4.01e-05	5.75e-05	5.09e-05	0.000172719	5.33e-05	7.3e-05	3.09e-05	6.53e-05	2.95e-05	5.27e-05	2.77e-05	0.124461	0.694336	0.232037	unchanged	-0.0368368	0.823363	0.0850631	unchanged	1.10786	0.132175	0.991757	unchanged	--	--	--	--	--	--	--	--
pos_68	(卤)-(Z)-2-(5-Tetradecenyl)cyclobutanone	0.00339274	0.00780426	0.00293845	0.0048748	0.00611668	0.00543212	0.00724173	0.00963627	0.0113441	0.0126009	0.00694752	0.00797654	0.00685459	0.00547208	0.00786313	0.0102147	0.00596843	0.00673812	0.00709306	0.00653984	0.540801	0.0866099	0.983377	unchanged	0.880379	0.0320568	1.68685	unchanged	0.482807	0.0935627	1.00801	unchanged	--	--	--	--	--	--	--	--
pos_69	Homodolicholide	0.00484487	0.00209235	0.00496268	0.00451556	0.0028385	0.00392667	0.00719879	0.00447072	0.00625099	0.00862035	0.00304838	0.00293894	0.00288552	0.00457776	0.00342679	0.00299453	0.00495745	0.0026045	0.0036279	0.00643668	0.0989634	0.772373	0.135465	unchanged	0.662117	0.0684707	1.458	unchanged	-0.190063	0.499182	0.402913	unchanged	--	--	--	--	--	--	--	--
pos_70	Pectenotoxin 7	2.03e-06	1.29e-06	5.04e-06	6.66e-07	9.53e-07	1.03e-06	1.15e-06	7.31e-07	1.18e-06	8.39e-07	6.79e-06	1.88e-06	2.3e-06	5.84e-06	6.09e-07	1.23e-05	1.97e-05	1.23e-05	3.88e-05	2.77e-05	3.47265	0.0152074	1.35289	unchanged	-1.01655	0.273628	1.03857	unchanged	0.802781	0.335817	0.588731	unchanged	Macrolides and analogues	--	--	HMDB0032711	131751289	--	Phenylpropanoids and polyketides	Pectenotoxins and derivatives
pos_71	Antibiotic SB 202742	0.0012469	0.00174055	0.00118571	0.00139803	0.0012974	0.00165128	0.00217123	0.00188295	0.00164496	0.00190372	0.00361071	0.00283663	0.00352011	0.00284041	0.00387926	0.00174145	0.00254098	0.00150544	0.00141114	0.00186219	0.399689	0.0970615	0.954858	unchanged	0.430087	0.00861526	1.93135	unchanged	1.28065	0.000214336	1.69612	up	--	--	--	--	--	--	--	--
pos_72	7-Oxociguatoxin	4.32e-05	1.24e-05	4.42e-05	5.85e-06	1.63e-05	2.9e-05	2.23e-05	1.27e-05	2.35e-05	1.19e-05	2.33e-05	1.38e-05	1.39e-05	1.85e-05	6.15e-06	0.000225007	0.000224115	0.000101062	0.000329609	0.000135711	3.05644	0.00990645	1.40356	unchanged	-0.296917	0.6231	0.538228	unchanged	-0.689311	0.327702	0.655122	unchanged	--	--	--	--	--	--	--	--
pos_73	4-Hydroxy-4-(3-pyridyl)-butanoic acid	0.000293112	0.000348887	0.000218894	0.000230825	0.000161287	0.000215794	0.000348315	0.000520221	0.000572535	0.000527036	0.000579789	0.00046808	0.000245607	0.000410844	0.0003475	0.000233819	0.000412736	0.000304854	0.000239826	0.000529167	0.457354	0.19737	0.766457	unchanged	0.801516	0.0482913	1.5936	unchanged	0.711513	0.0463742	1.17186	unchanged	--	--	--	--	--	--	--	--
pos_74	Alpha-Linolenic acid	4.18e-05	1.86e-05	6.94e-05	1.7e-05	3.32e-05	2.76e-05	1.27e-05	1.4e-05	1.7e-05	8.74e-06	2.72e-05	3.56e-05	1.58e-05	2.34e-05	1.79e-05	0.000180961	0.000196461	0.000190218	0.000141956	0.000208814	2.35099	1.09e-05	1.60689	up	-1.17036	0.104714	1.46067	unchanged	-0.586146	0.289588	0.733749	unchanged	Fatty Acyls	C06427	alpha-Linolenic acid metabolism(ko00592);;Metabolic pathways(ko01100);;Biosynthesis of unsaturated fatty acids(ko01040)	HMDB0001388	5280934	463-40-1	Lipids and lipid-like molecules	Lineolic acids and derivatives
pos_75	20-HETE ethanolamide	0.000146894	8.68e-05	0.000336434	9.09e-05	0.000101294	0.000109751	7.81e-05	0.000105264	0.000124131	8.66e-05	6.93e-05	8.34e-05	5.78e-05	5.77e-05	7.14e-05	0.000828705	0.000675336	0.00113696	0.00131646	0.00059044	2.57675	0.00364351	1.47721	unchanged	-0.597313	0.338363	0.944984	unchanged	-1.1667	0.148009	0.993491	unchanged	--	--	--	--	--	--	--	--
pos_76	2-Methyl-5-(8,11-pentadecadienyl)-1,3-benzenediol	0.00144968	0.00281003	0.00138506	0.00147373	0.00185016	0.00228849	0.00268273	0.00307397	0.00241692	0.00248893	0.00311823	0.00228993	0.00313182	0.0026037	0.00287839	0.00161179	0.00238707	0.00132523	0.00188842	0.00222534	0.0735647	0.784106	0.180587	unchanged	0.530103	0.0379059	1.6979	unchanged	0.644734	0.0154836	1.32627	unchanged	--	--	--	--	--	--	--	--
pos_77	Monoglucuronylglycyrrhetinic acid	1.45e-05	6.23e-05	5.48e-06	5.73e-06	3.2e-05	1.21e-05	4.95e-06	2.69e-06	1.02e-05	2.66e-06	3.85e-06	0.000175552	0.000237631	0.000221611	0.000240438	0.000205779	9.05e-05	9.43e-05	1.66e-05	6.81e-06	1.78708	0.17878	0.841368	unchanged	-1.87899	0.179726	1.09417	unchanged	2.87341	0.025068	1.33467	unchanged	--	--	--	--	--	--	--	--
pos_78	Phytosphingosine	0.000349199	0.000416522	0.000157942	0.000111305	0.000255917	0.000502942	0.000376007	0.000298443	0.000340498	0.000498214	0.000486504	0.000512097	0.000242082	0.000454195	0.000148633	0.000126126	0.000462532	0.00012068	7.93e-05	0.000274888	-0.279464	0.630766	0.278153	unchanged	0.64321	0.0771548	1.44483	unchanged	0.514095	0.268356	0.665432	unchanged	Organonitrogen compounds	C12144	Sphingolipid metabolism(ko00600);;Metabolic pathways(ko01100)	HMDB0004628	122121	7439-92-1	Organic nitrogen compounds	Amines
pos_79	17a,21-Dihydroxypreg-nenolone	0.000389724	0.000538613	0.00037935	0.000456673	0.000500909	0.000435209	0.000506226	0.000359039	0.000432982	0.00050257	0.000535872	0.000422587	0.00040495	0.000567025	0.000368775	0.000320708	0.000235628	0.000267401	0.000282174	0.000331092	-0.65662	0.00299152	1.42183	unchanged	-0.0187462	0.890334	0.0237394	unchanged	0.0214549	0.894507	0.0727013	unchanged	--	--	--	--	--	--	--	--
pos_80	5-Androstene-3b,16b,17a-triol	0.0001356	0.000147549	0.000151534	0.000124659	0.00013566	0.000153925	0.000170205	0.00013702	0.000160377	0.000167026	0.000170933	0.000153421	0.000135573	0.000171916	0.000124013	0.000135965	0.000148764	0.000169416	0.000199827	0.000181013	0.264735	0.0684325	1.05221	unchanged	0.182192	0.040111	1.58951	unchanged	0.121093	0.29702	0.620971	unchanged	--	--	--	--	--	--	--	--
pos_81	19,20-DiHDPA	0.00178458	0.00123218	0.00139889	0.00107556	0.00126465	0.00162692	0.00191205	0.00160539	0.00181639	0.00171807	0.00174785	0.00169786	0.0016342	0.00173344	0.00138974	0.00139083	0.00188716	0.00200685	0.00185923	0.00159725	0.371713	0.041748	1.10408	unchanged	0.361362	0.02905	1.66919	unchanged	0.280032	0.0771691	1.0706	unchanged	Fatty Acyls	--	--	HMDB0010214	16061148	--	Lipids and lipid-like molecules	Fatty acids and conjugates
pos_82	Serotonin	0.000136724	0.00012921	7.71e-05	7.95e-05	0.000171803	0.000113085	6.94e-05	0.000103687	0.000142669	7.44e-05	7.03e-05	8.83e-05	6.47e-05	7.32e-05	8.54e-05	6.52e-05	5.65e-05	6.62e-05	0.000100702	5.24e-05	-0.801152	0.046331	1.09856	unchanged	-0.240012	0.443225	0.695172	unchanged	-0.638433	0.0771018	1.12614	unchanged	Indoles and derivatives	C00780	Inflammatory mediator regulation of TRP channels(ko04750);;Axon regeneration(ko04361);;Bile secretion(ko04976);;Taste transduction(ko04742);;Gap junction(ko04540);;Serotonergic synapse(ko04726);;cAMP signaling pathway(ko04024);;Tryptophan metabolism(ko00380);;Neuroactive ligand-receptor interaction(ko04080);;Metabolic pathways(ko01100);;Synaptic vesicle cycle(ko04721)	HMDB0000259	5202	50-67-9	Organoheterocyclic compounds	Tryptamines and derivatives
pos_83	Humulenol I	5.89e-05	3.28e-05	9.58e-05	3.85e-05	4.04e-05	4.2e-05	3.44e-05	3.89e-05	4.97e-05	3.77e-05	3.39e-05	4.28e-05	2.99e-05	3.92e-05	4.1e-05	0.000208745	0.000178173	0.000282841	0.000307967	0.000151961	2.08477	0.00275026	1.48845	unchanged	-0.393162	0.336562	0.954498	unchanged	-0.511109	0.242268	0.806101	unchanged	--	--	--	--	--	--	--	--
pos_84	Clarithromycin	6.58e-05	3.82e-05	0.000127919	7.54e-05	8.57e-05	0.000125483	0.000113377	0.000119398	9.38e-05	0.0001181	0.000121772	9.3e-05	8.64e-05	4.56e-05	0.000122703	0.000148175	0.000130376	0.000184965	0.000170152	0.000114041	0.927939	0.00678574	1.31104	unchanged	0.536895	0.0717453	1.414	unchanged	0.256608	0.473775	0.457894	unchanged	--	--	--	--	--	--	--	--
pos_85	Shyobunyl acetate	0.000257291	0.00025866	0.00026296	0.000372464	0.000235575	0.000301624	0.000328054	0.000262117	0.000259365	0.000350343	0.000339113	0.000292507	0.000347452	0.000362948	0.000270191	0.000176623	0.000294476	0.000188085	0.00013996	0.000177645	-0.505796	0.050355	1.0813	unchanged	0.114492	0.470711	0.678218	unchanged	0.217125	0.174329	0.884755	unchanged	--	--	--	--	--	--	--	--
pos_86	Jasmolone	4.54e-05	3.15e-05	3.86e-05	3.6e-05	3.71e-05	4.33e-05	6.82e-05	3.89e-05	4.76e-05	5.65e-05	5.42e-05	5.99e-05	6.66e-05	6.68e-05	4.29e-05	5.04e-05	3.93e-05	8.42e-05	5.33e-05	4.25e-05	0.515281	0.112717	0.976109	unchanged	0.432923	0.0632207	1.55024	unchanged	0.622703	0.0067156	1.4633	unchanged	--	--	--	--	--	--	--	--
pos_87	Neuromedin C 1-8	1.3e-05	6.27e-06	8.57e-06	7.31e-06	5.92e-07	1.01e-05	2.66e-05	1.16e-05	1.28e-05	2.94e-05	3.41e-05	1.98e-05	0.00036744	1.6e-05	2.2e-05	1.04e-05	1.01e-05	9.71e-06	8.74e-06	1.15e-05	0.499255	0.216042	0.775951	unchanged	1.34271	0.0537991	1.6119	unchanged	3.68499	0.286643	0.71289	unchanged	--	--	--	--	--	--	--	--
pos_88	Sterebin D	2.68e-05	1.45e-05	3.41e-05	1.96e-05	2.51e-05	2.04e-05	1.84e-05	1.79e-05	1.99e-05	1.62e-05	1.85e-05	1.86e-05	1.48e-05	2.13e-05	1.68e-05	7.73e-05	8.22e-05	8.53e-05	6.37e-05	8.53e-05	1.71315	7.8e-06	1.61314	up	-0.375075	0.174585	1.2861	unchanged	-0.417275	0.146266	0.948574	unchanged	--	--	--	--	--	--	--	--
pos_89	2,4,5,7alpha-Tetrahydro-1,4,4,7a-tetramethyl-1H-inden-2-ol	0.000161324	0.000143225	0.000152726	0.00021945	0.000154316	0.000176917	0.000190206	0.000157707	0.000157012	0.000204383	0.000186557	0.000172148	0.000191216	0.000197531	0.000170679	0.000116978	0.000175572	0.000133311	0.000103	0.000116778	-0.364192	0.080611	0.993418	unchanged	0.0927538	0.523462	0.597378	unchanged	0.143781	0.284925	0.764769	unchanged	--	--	--	--	--	--	--	--
pos_90	5a-Androst-3-en-17-one	0.000579437	0.000812364	0.000591957	0.000686171	0.000715324	0.000644268	0.0007724	0.000573605	0.000665131	0.00075048	0.000785649	0.000647434	0.00062143	0.000810078	0.000567796	0.000504748	0.000415915	0.000439492	0.000433184	0.000520611	-0.548905	0.00445781	1.40718	unchanged	0.00876669	0.943214	0.211041	unchanged	0.0199491	0.886344	0.072488	unchanged	--	--	--	--	--	--	--	--
pos_91	Oleuroside	5.81e-07	4.93e-06	0	0	0	0	1.66e-06	3.63e-07	1.28e-06	5.98e-07	1.83e-06	1.77e-07	3.28e-05	0.000281165	1.02e-06	0	1.48e-06	0	0	1.01e-07	-1.80586	0.471631	0.408579	unchanged	-0.501614	0.762109	0.16082	unchanged	5.84469	0.319093	0.649468	unchanged	--	--	--	--	--	--	--	--
pos_92	Citreoviridinol A1	2.74e-05	1.95e-05	1.33e-05	1.97e-05	1.41e-05	9.59e-06	2.24e-05	1.47e-05	1.95e-05	2.14e-05	1.6e-05	1.79e-05	8.54e-05	0.000662314	1.32e-05	2.36e-05	1.89e-05	4.25e-05	0.000100772	1.97e-05	1.12774	0.225837	0.763156	unchanged	-0.100945	0.724295	0.220936	unchanged	3.07915	0.330289	0.636183	unchanged	--	--	--	--	--	--	--	--
pos_93	L-Proline	2.87e-05	1.66e-05	2.04e-05	2.29e-05	2.08e-05	1.61e-05	2.28e-05	1.94e-05	2.21e-05	1.89e-05	1.33e-05	1.17e-05	1.03e-05	1.55e-05	1.18e-05	1.16e-05	1.82e-05	1.69e-05	1.83e-05	2.02e-05	-0.36049	0.0886941	0.965172	unchanged	-0.138687	0.417931	0.720236	unchanged	-0.80246	0.00621236	1.44784	unchanged	Carboxylic acids and derivatives	C00148	Aminoacyl-tRNA biosynthesis(ko00970);;Mineral absorption(ko04978);;Arginine and proline metabolism(ko00330);;Metabolic pathways(ko01100);;Central carbon metabolism in cancer(ko05230);;ABC transporters(ko02010);;Protein digestion and absorption(ko04974);;Biosynthesis of amino acids(ko01230)	HMDB0000162	145742	147-85-3	Organic acids and derivatives	Amino acids, peptides, and analogues
pos_94	Sphingosine	2.93e-06	9.42e-07	2.03e-06	9.86e-07	2.98e-06	3.78e-06	1.35e-05	1.34e-05	3.3e-07	3.32e-07	3.28e-06	3.82e-05	7.35e-07	3.77e-05	7.61e-07	2.72e-05	8.87e-06	8.55e-06	1.84e-06	0.000256638	4.9421	0.299025	0.640238	unchanged	1.66813	0.226596	1.08651	unchanged	3.03151	0.187518	0.839385	unchanged	Organonitrogen compounds	C00319	Sphingolipid metabolism(ko00600);;Sphingolipid signaling pathway(ko04071);;Apoptosis(ko04210);;Metabolic pathways(ko01100);;Necroptosis(ko04217)	HMDB0000252	5280335	123-78-4	Organic nitrogen compounds	Amines
pos_95	3'-Hydroxyhexobarbital	0.000268709	7.53e-05	0.000301402	0.000146451	0.000180359	0.000227004	0.000284078	0.000159746	0.000232988	0.000158164	6.31e-05	0.000120827	5.04e-05	9.16e-05	6.41e-05	0.000499042	0.000370347	0.00103585	0.000636525	0.000345826	1.57048	0.0352675	1.21348	unchanged	0.127371	0.717707	0.210638	unchanged	-1.31785	0.0444109	1.2402	unchanged	Diazines	--	--	HMDB0013940	160460	427-29-2	Organoheterocyclic compounds	Pyrimidines and pyrimidine derivatives
pos_96	Epioxylubimin	2.1e-05	1.67e-05	2.35e-05	1.81e-05	2.16e-05	2.25e-05	2.1e-05	1.87e-05	2.09e-05	2.08e-05	1.95e-05	1.88e-05	1.75e-05	1.76e-05	2.1e-05	1.79e-05	2.21e-05	2.43e-05	2.58e-05	2.42e-05	0.180226	0.184165	0.743801	unchanged	0.0425367	0.674887	0.260326	unchanged	-0.0956799	0.386681	0.568537	unchanged	--	--	--	--	--	--	--	--
pos_97	Hovenine A	2.3e-07	1.39e-07	0	3.24e-07	0	4.76e-07	4.63e-07	0	0	1.35e-06	8.15e-06	0	7.84e-06	1.37e-05	1.2e-05	1.85e-06	2.38e-06	2.78e-06	6.72e-07	6.79e-07	3.59427	0.023166	1.31393	unchanged	1.72525	0.271003	1.05185	unchanged	5.91248	0.0257122	1.39341	unchanged	--	--	--	--	--	--	--	--
pos_98	Candicidin	1.14e-05	2.83e-05	1.65e-08	6.61e-08	3.59e-07	3.74e-08	2.62e-05	1.91e-05	1.44e-05	1.37e-05	7.18e-06	5.4e-06	4.52e-06	9.49e-06	2.92e-07	7.02e-06	1.45e-05	1.24e-05	3.3e-06	8.43e-06	0.187154	0.856995	0.164036	unchanged	0.873332	0.369102	0.871752	unchanged	-0.576777	0.665007	0.319794	unchanged	--	--	--	--	--	--	--	--
pos_99	N-Acetylneuraminic acid	0.00179918	0.00169904	0.00112003	0.00138126	0.0015994	0.00119577	0.00103472	0.00151297	0.00151074	0.00121025	0.0010218	0.00126969	0.000765554	0.00108964	0.00133321	0.000529385	0.000628064	0.000709544	0.000625054	0.00094396	-1.14506	0.000809216	1.49636	unchanged	-0.233264	0.181129	1.08975	unchanged	-0.471643	0.0284234	1.21319	unchanged	--	C00270	Amino sugar and nucleotide sugar metabolism(ko00520);;Metabolic pathways(ko01100)	--	--	--	--	--
pos_100	Arjunolic acid 3-glucoside	4.5e-08	1.14e-07	9.59e-09	3.68e-09	1.12e-07	0	5.67e-08	1.52e-08	0	0	1.05e-07	7.93e-08	5.37e-07	1.66e-08	2.83e-07	5.62e-06	3.31e-06	1.8e-07	1.22e-05	5.53e-06	6.56286	0.054736	1.14893	unchanged	-1.98222	0.162096	1.07117	unchanged	1.84461	0.19629	0.841987	unchanged	--	--	--	--	--	--	--	--
pos_101	Taurocholic acid	0.00570404	0.0116866	0.000849491	0.00101297	0.00199519	0.00216783	0.00568925	0.00211307	0.00213921	0.0019475	0.00110577	0.000886172	0.000876029	0.00120489	0.000764961	0.000677477	0.000626989	0.000863107	0.000801285	0.000555952	-2.59173	0.159801	0.822038	unchanged	-0.596073	0.538507	0.431176	unchanged	-2.13492	0.185699	0.900534	unchanged	Steroids and steroid derivatives	C05122	Metabolic pathways(ko01100);;Bile secretion(ko04976);;Cholesterol metabolism(ko04979);;Taurine and hypotaurine metabolism(ko00430);;Primary bile acid biosynthesis(ko00120)	HMDB0000036	6675	81-24-3	Lipids and lipid-like molecules	Bile acids, alcohols and derivatives
pos_102	Ethyl 7-epi-12-hydroxyjasmonate glucoside	0.000192593	0.000122666	0.000121618	0.000105021	0.000159822	0.000131298	0.000170015	0.000137865	0.000164139	0.000159725	0.000217067	0.000208448	0.000197877	0.000207171	0.000171992	0.000136695	0.000153341	0.000199099	0.000183545	0.000154189	0.236765	0.238158	0.719715	unchanged	0.120866	0.512511	0.577802	unchanged	0.514716	0.0150268	1.38351	unchanged	--	--	--	--	--	--	--	--
pos_103	7b,12a-Dihydroxycholanoic acid	0.000211426	0.000145349	0.000426214	0.000499068	0.000399822	0.000327387	0.000497443	0.000461669	0.000352628	0.000586481	0.0003599	0.000424175	0.000248177	0.00047565	0.000246375	0.000229045	0.000168114	0.0001263	5.75e-05	0.000229486	-1.05322	0.0603078	1.10923	unchanged	0.404125	0.227758	1.02637	unchanged	0.0608031	0.864125	0.118537	unchanged	--	--	--	--	--	--	--	--
pos_104	L-cis-3-Amino-2-pyrrolidinecarboxylic acid	2.6e-05	1.78e-05	2.25e-05	3.13e-05	3.58e-05	2.63e-05	2.43e-05	2.46e-05	2.34e-05	2.57e-05	2.16e-05	2.48e-05	2.01e-05	2.07e-05	2.6e-05	2.59e-05	2.36e-05	3.07e-05	3e-05	2.14e-05	-0.0198601	0.923365	0.0761971	unchanged	-0.103466	0.594543	0.492212	unchanged	-0.236875	0.284536	0.645756	unchanged	--	--	--	--	--	--	--	--
pos_105	beta-Ionol	1.63e-05	1.5e-05	1.34e-05	2.05e-05	2.25e-05	2.8e-05	1.65e-05	2.76e-05	2.83e-05	2.28e-05	1.17e-05	1.33e-05	1.21e-05	1.34e-05	1.65e-05	1.92e-05	1.15e-05	1.56e-05	2.11e-05	1.24e-05	-0.13709	0.547291	0.362515	unchanged	0.491996	0.0392385	1.49516	unchanged	-0.387856	0.0750765	1.04198	unchanged	--	--	--	--	--	--	--	--
pos_106	Eicosapentaenoyl Ethanolamide	4.29e-05	2.66e-05	6.79e-05	3.51e-05	4.02e-05	3.76e-05	3.18e-05	3.49e-05	3.83e-05	3.58e-05	3.2e-05	3.55e-05	2.53e-05	2.9e-05	3.32e-05	0.000128096	0.000110533	0.000174167	0.000201803	9.81e-05	1.74427	0.00494465	1.44723	unchanged	-0.254488	0.380047	0.885319	unchanged	-0.457768	0.172842	0.915904	unchanged	Organonitrogen compounds	--	--	HMDB0013649	5283450	109001-03-8	Organic nitrogen compounds	Amines
pos_107	Vinaginsenoside R3	9.42e-05	0.000141876	8.46e-05	8.19e-05	4.93e-05	5.17e-05	0.000129657	0.000163872	7.7e-05	0.000114361	0.000177521	9.43e-05	0.000189949	0.000122942	9.72e-05	7.07e-05	0.000167259	7.42e-05	8.63e-05	0.000118005	0.193073	0.596125	0.326413	unchanged	0.24806	0.513623	0.66409	unchanged	0.593834	0.106125	0.970679	unchanged	--	--	--	--	--	--	--	--
pos_108	Ligustroside	0.000229587	0.00023123	0.000320722	0.000263443	0.000255284	0.00043881	0.000186799	0.000208968	0.000256806	0.000139003	1.59e-05	0.000103319	8.23e-06	7.24e-06	3.31e-05	2.8e-05	2.01e-05	2.92e-05	3.1e-05	2.5e-05	-3.28493	0.000127245	1.65287	down	-0.0796977	0.807719	0.349918	unchanged	-2.9537	1.59e-05	1.71757	down	Organooxygen compounds	--	--	HMDB0034751	10392063	35897-92-8	Organic oxygen compounds	Carbohydrates and carbohydrate conjugates
pos_109	Phenylacetaldehyde	0.000976791	0.000606347	0.000354719	0.000303179	0.000960765	0.000529196	0.000252677	0.000479055	0.000740556	0.000273097	0.00032071	0.0003805	0.00025528	0.000284056	0.00032762	0.000196325	0.000209296	0.000238838	0.000289997	0.000209813	-1.48446	0.0451057	1.16889	unchanged	-0.493284	0.311329	0.908464	unchanged	-1.02981	0.0847297	1.10095	unchanged	Benzene and substituted derivatives	C00601	Phenylalanine metabolism(ko00360);;Metabolic pathways(ko01100)	HMDB0006236	998	122-78-1	Benzenoids	Phenylacetaldehydes
pos_110	3-Oxocholic acid	0.00738341	0.0258474	0.00218649	0.0030281	0.0054022	0.00629926	0.00711895	0.00802139	0.00446284	0.00594116	0.00437879	0.00210441	0.0162828	0.00280224	0.00375007	0.00165421	0.00239583	0.00104126	0.00113711	0.0014655	-2.51071	0.173103	0.802819	unchanged	-0.461493	0.613829	0.341683	unchanged	-0.580692	0.587683	0.383255	unchanged	Steroids and steroid derivatives	--	--	HMDB0000502	5283956	2304-89-4	Lipids and lipid-like molecules	Bile acids, alcohols and derivatives
pos_111	(3S,5R,6R,6'S)-6,7-Didehydro-5,6-dihydro-3,5,6'-trihydroxy-13,14,20-trinor-3'-oxo-beta,epsilon-caroten-19',11'-olide 3-acetate	0.000173569	6.68e-05	7.93e-05	7.14e-05	9.1e-05	9.41e-05	0.000181767	0.000102579	0.000130647	0.000159074	0.00019471	0.000163708	0.000208848	0.000222779	0.000138075	9.64e-05	0.000105362	0.000119348	0.000107681	0.000101946	0.138205	0.652736	0.306089	unchanged	0.470451	0.188021	1.11238	unchanged	0.944638	0.00806627	1.41802	unchanged	--	--	--	--	--	--	--	--
pos_112	Unknown 370	0.00310673	0.00184649	0.00162435	0.00182072	0.00148579	0.00250194	0.00365993	0.00220559	0.00247315	0.00367021	0.00252373	0.00239149	0.0024895	0.00356799	0.002946	0.00225911	0.00392642	0.00283486	0.00303531	0.00280961	0.588771	0.036522	1.11884	unchanged	0.55395	0.0632126	1.49806	unchanged	0.493847	0.059368	1.13492	unchanged	--	--	--	--	--	--	--	--
pos_113	Momordicoside L	6.71e-05	2.93e-05	8e-05	3.36e-05	5.2e-05	4.63e-05	5.56e-05	3.71e-05	5.14e-05	4.18e-05	4.85e-05	4.37e-05	3.69e-05	5.08e-05	4.62e-05	0.000228194	0.000430596	0.000423051	0.000380006	0.00039563	2.8257	0.000634471	1.58243	up	-0.174491	0.584417	0.571875	unchanged	-0.212519	0.506595	0.460326	unchanged	--	--	--	--	--	--	--	--
pos_114	4'-Methylliquiritigenin 7-rhamnoside	0.000811897	0.00079068	0.00112719	0.00109094	0.000963568	0.00152036	0.00075772	0.000838476	0.000937001	0.000768482	0.000292343	0.000706516	0.000276497	0.000172641	0.000403047	5.72e-05	0.000227029	0.000193375	0.000179972	0.000128793	-2.60505	7.84e-05	1.63565	down	0.0113449	0.963591	0.0861937	unchanged	-1.36996	0.00115066	1.56629	down	--	--	--	--	--	--	--	--
pos_115	trans-1,2-Dihydrobenzene-1,2-diol	3.97e-05	2.52e-05	1.46e-05	1.19e-05	3.79e-05	2.1e-05	1.03e-05	2.01e-05	3.06e-05	1.13e-05	1.34e-05	1.65e-05	1.1e-05	1.24e-05	1.36e-05	7.93e-06	9.18e-06	1.02e-05	1.21e-05	8.94e-06	-1.41906	0.0471045	1.15801	unchanged	-0.472218	0.326429	0.882687	unchanged	-0.951712	0.0946145	1.07188	unchanged	Organooxygen compounds	--	--	HMDB0001164	149186	103302-38-1	Organic oxygen compounds	Alcohols and polyols
pos_116	Apiin	0.00010436	7.49e-05	0.000169154	9.31e-05	8.83e-05	0.000127931	0.000175517	0.000151064	0.000141609	0.000145481	0.000142047	0.000150561	0.000129343	0.000144781	0.000131256	0.00259627	0.0047112	0.00638683	0.0102574	0.00244892	5.63884	0.0229523	1.31989	unchanged	0.485056	0.0615207	1.4614	unchanged	0.397615	0.111122	0.986764	unchanged	Flavonoids	--	--	HMDB0035464	85174581	--	Phenylpropanoids and polyketides	Flavonoid glycosides
pos_117	Neomycin	0.00254914	0.00200334	0.00236702	0.00187232	0.00152401	0.00252476	0.002795	0.00334785	0.00337112	0.00298248	0.00424323	0.00416231	0.00265528	0.00350099	0.00255774	0.00207882	0.00343031	0.00279516	0.0024376	0.00373672	0.489066	0.0548954	1.05845	unchanged	0.542142	0.00489263	1.87067	unchanged	0.730787	0.0149473	1.36343	unchanged	--	--	--	--	--	--	--	--
pos_118	15d PGD2	0.000146928	0.000155747	0.000165505	0.000140448	0.000160069	0.000200822	0.000232446	0.000243903	0.000230566	0.000245663	0.000127677	0.000195082	0.000136304	0.000165288	0.000139768	0.000208356	0.000194662	0.000317881	0.00034871	0.000213074	0.738679	0.0312762	1.26609	unchanged	0.585407	0.000125742	2.25602	unchanged	-0.00861721	0.946886	0.115679	unchanged	--	--	--	--	--	--	--	--
pos_119	Ethylene brassylate	0.00048273	0.000359432	0.000321161	0.000652797	0.000756583	0.000507656	0.000425136	0.000458491	0.000434167	0.000507194	0.000313839	0.000394235	0.000359383	0.000360647	0.000494755	0.000486287	0.000291159	0.000479848	0.000491177	0.000312303	-0.320098	0.322316	0.600164	unchanged	-0.141319	0.602258	0.449858	unchanged	-0.420032	0.203868	0.766546	unchanged	Macrolides and analogues	--	--	HMDB0040459	61014	105-95-3	Phenylpropanoids and polyketides	--
pos_120	Oxandrolone	3.94e-05	2.46e-05	3.25e-05	3.98e-05	4.34e-05	3.78e-05	2.71e-05	3.27e-05	3.65e-05	3.24e-05	2.66e-05	3.61e-05	2.68e-05	2.91e-05	3.39e-05	3.83e-05	3.96e-05	5.19e-05	4.28e-05	3.96e-05	0.239332	0.159891	0.80163	unchanged	-0.111143	0.51052	0.668221	unchanged	-0.236982	0.204242	0.75206	unchanged	--	--	--	--	--	--	--	--
pos_121	Threoninyl-Glycine	0.000301984	0.0002995	0.000436955	0.000505001	0.000492311	0.000504169	0.000544963	0.000355558	0.000445291	0.000502252	0.00033784	0.000574455	0.000221114	0.000366691	0.00031187	0.000159304	0.000206329	0.000249777	0.000742603	0.000337938	-0.263468	0.575975	0.370006	unchanged	0.208469	0.29107	0.882492	unchanged	-0.168004	0.561281	0.385389	unchanged	Carboxylic acids and derivatives	--	--	HMDB0029061	7010575	686-44-2	Organic acids and derivatives	Amino acids, peptides, and analogues
pos_122	Cinnamic acid	0.00221126	0.00135965	0.000887492	0.000830865	0.00225617	0.001338	0.000709012	0.00120297	0.00166716	0.000760992	0.000819926	0.000983305	0.000708057	0.000748486	0.000881793	0.000595391	0.000599029	0.000725138	0.000815833	0.000616128	-1.17079	0.0529761	1.13442	unchanged	-0.410186	0.33509	0.873427	unchanged	-0.865427	0.0925275	1.07318	unchanged	Cinnamic acids and derivatives	--	--	HMDB0000930	444539	140-10-3	Phenylpropanoids and polyketides	Cinnamic acids
pos_123	Crocin	0	1.26e-06	5.75e-06	3.19e-05	0	0	5.19e-06	1.4e-06	0	6.33e-06	0.000166047	7.42e-05	7.32e-05	4.18e-05	0	7.41e-07	6.29e-06	2.65e-06	8.3e-06	2.09e-05	0.00144258	0.999155	0.0354496	unchanged	-1.5882	0.44989	0.641421	unchanged	3.19184	0.0807226	1.13261	unchanged	Prenol lipids	C08589	Metabolic pathways(ko01100)	HMDB0002398	5281233	42553-65-1	Lipids and lipid-like molecules	Diterpenoids
pos_124	MG(0:0/18:2(9Z,12Z)/0:0)	0.000687511	0.000480765	0.000581179	0.000441296	0.000409252	0.000712188	0.000876091	0.00073789	0.000777962	0.000810677	0.000840077	0.000783407	0.000758314	0.000832829	0.000672319	0.000701589	0.000890053	0.000974931	0.000906207	0.000772866	0.70747	0.00164729	1.44136	unchanged	0.590428	0.00361911	1.9987	unchanged	0.580123	0.00398797	1.49584	unchanged	--	--	--	--	--	--	--	--
pos_125	Lucyoside L	2.79e-05	1.46e-05	1.91e-05	5.45e-06	1.84e-05	2.63e-05	2.78e-05	3.38e-05	3.83e-05	3.26e-05	3.65e-05	2.69e-05	1.8e-05	1.63e-05	1.41e-05	1.47e-05	2.16e-05	1.88e-05	1.15e-05	2.61e-05	0.117691	0.752965	0.201267	unchanged	0.894311	0.0115547	1.79584	unchanged	0.386208	0.369366	0.565688	unchanged	--	--	--	--	--	--	--	--
pos_126	Calcipotriol	4.85e-05	4.38e-05	0.000109818	6.83e-05	4.25e-05	6.89e-05	0.000129256	3.56e-05	8.08e-05	6.18e-05	9.2e-05	4.08e-05	7.53e-05	5.32e-05	4.86e-05	9.89e-06	5.32e-05	2.32e-05	1.85e-05	4.16e-05	-1.09563	0.0629421	1.07645	unchanged	0.266557	0.542772	0.498363	unchanged	-0.0136123	0.97134	0.0310794	unchanged	Steroids and steroid derivatives	--	--	HMDB0015567	5288783	112965-21-6	Lipids and lipid-like molecules	Vitamin D and derivatives
pos_127	Calendic acid	6.17e-05	6.78e-05	5.44e-05	7.88e-05	4.29e-05	5.69e-05	6.27e-05	4.05e-05	4.58e-05	6.21e-05	0.000111463	9.38e-05	0.000366126	0.000107407	0.00014298	5.15e-05	0.000123655	4.31e-05	8.71e-05	3.33e-05	0.149068	0.723018	0.204817	unchanged	-0.188645	0.35133	0.706243	unchanged	1.42772	0.11324	1.04059	unchanged	Fatty Acyls	--	--	HMDB0030962	5282818	28872-28-8	Lipids and lipid-like molecules	Lineolic acids and derivatives
pos_128	4,7-Megastigmadien-9-ol	9.59e-05	5.39e-05	0.000169258	5.69e-05	9.68e-05	8.18e-05	4.12e-05	4.93e-05	5.41e-05	3.19e-05	4.45e-05	5.68e-05	3.94e-05	4.41e-05	3.52e-05	0.000481131	0.000530338	0.000486233	0.00037165	0.000565228	2.36459	2.42e-05	1.60766	up	-0.872199	0.1112	1.43101	unchanged	-1.1038	0.0711863	1.19248	unchanged	--	--	--	--	--	--	--	--
pos_129	1-(beta-D-Ribofuranosyl)-1,4-dihydronicotinamide	0.0118097	0.00883779	0.00816839	0.0153414	0.0176177	0.0121455	0.0103671	0.0113208	0.0103646	0.0125546	0.00790763	0.0100803	0.0084191	0.00871965	0.0115438	0.0108031	0.00665931	0.0109363	0.0112363	0.00710591	-0.402337	0.198251	0.764219	unchanged	-0.12234	0.618902	0.424547	unchanged	-0.404513	0.180442	0.808968	unchanged	--	--	--	--	--	--	--	--
pos_130	Digoxigenin bisdigitoxoside	0.000471577	0.000126255	0.000117418	0.000153516	8.31e-05	0.000175928	0.00012974	0.000165393	0.000177421	0.000258441	0.000305812	0.000211425	0.000153442	0.000252685	0.000313989	7.06e-05	0.000234114	0.000153427	7.76e-05	0.000178202	-0.415009	0.564487	0.337639	unchanged	-0.0698276	0.90859	0.116498	unchanged	0.378378	0.49089	0.512906	unchanged	--	--	--	--	--	--	--	--
pos_131	5,8-Tetradecadienoic acid	0.000273856	5.01e-05	0.0001071	0.000156639	4.04e-05	0.000109615	0.000123131	6.48e-05	0.000116582	0.000222305	0.0002972	0.00047973	0.000163762	0.000343269	0.000372593	0.000121949	0.000372964	0.000223829	9.21e-05	0.000161485	0.63029	0.32473	0.578621	unchanged	0.0189959	0.974319	0.0299013	unchanged	1.39902	0.0158383	1.33341	unchanged	Fatty Acyls	--	--	HMDB0000560	5312409	39039-37-7	Lipids and lipid-like molecules	Fatty acids and conjugates
pos_132	Stearoylethanolamide	4.07e-05	6.49e-05	2.29e-05	1.33e-05	4.56e-05	0.000118123	6.55e-05	2.93e-05	6.21e-05	8.95e-05	0.000106189	7.8e-05	6.08e-05	4.7e-05	4.05e-05	4.65e-05	7.27e-05	3.73e-05	2.78e-05	7.5e-05	0.46898	0.302728	0.623586	unchanged	0.960605	0.0828119	1.4039	unchanged	0.828179	0.0891025	0.995031	unchanged	Organonitrogen compounds	--	--	HMDB0013078	27902	111-57-9	Organic nitrogen compounds	Amines
pos_133	3-Methyl-alpha-ionyl acetate	0.000551682	0.00052426	0.000556573	0.000785685	0.000496386	0.000642539	0.000694629	0.000547873	0.000556438	0.000728073	0.00069883	0.000611069	0.000716425	0.000746843	0.000579718	0.000390209	0.000625419	0.000424619	0.000326472	0.00039507	-0.431066	0.0718232	1.01605	unchanged	0.120988	0.445411	0.699649	unchanged	0.202112	0.195421	0.862592	unchanged	--	--	--	--	--	--	--	--
pos_134	3b,5a,6b-Cholestanetriol	0.000275886	0.000104681	0.00030494	0.000173686	0.000298909	0.000230558	0.000265057	0.000176321	0.000276757	0.000209517	0.000229579	0.000205188	0.000150676	0.000250003	0.000243035	0.000174858	0.000367353	0.000920261	0.000546165	0.000164884	0.908273	0.226421	0.750337	unchanged	0.000136154	0.999617	0.0983403	unchanged	-0.10276	0.727593	0.229346	unchanged	Glycerophospholipids	--	--	HMDB0003990	5326793	1253-84-5	Lipids and lipid-like molecules	Glycerophosphoethanolamines
pos_135	Menthone 1,2-glyceryl ketal	1.65e-05	6.48e-06	1.66e-05	1.69e-05	1.07e-05	1.54e-05	2.02e-05	1.11e-05	1.71e-05	1.9e-05	2.71e-05	2.48e-05	1.5e-05	2.18e-05	3.25e-05	9.76e-06	2.26e-05	1.41e-05	1.23e-05	1.33e-05	0.10335	0.749551	0.153914	unchanged	0.301068	0.270935	0.88397	unchanged	0.851217	0.0185002	1.33211	unchanged	--	--	--	--	--	--	--	--
pos_136	Tetrahydrocorticosterone	0.000125179	0.000105626	0.000134257	0.000150561	0.000106385	0.000131373	0.000146783	0.000115588	0.000125331	0.000151233	0.000136608	0.000120993	0.000140106	0.000149337	0.000113388	7.96e-05	0.000134169	0.000109617	8.15e-05	8.7e-05	-0.338516	0.0910419	0.971726	unchanged	0.107892	0.399479	0.727505	unchanged	0.0864788	0.496622	0.479816	unchanged	Steroids and steroid derivatives	C05476	Steroid hormone biosynthesis(ko00140)	HMDB0000268	--	68-42-8	Lipids and lipid-like molecules	Hydroxysteroids
pos_137	TG(8:0/14:0/10:0)	0.000414488	0.000215708	0.000486371	0.000523546	0.000413579	0.000346427	0.000516244	0.000273918	0.000470886	0.000545566	0.000942544	0.000622789	0.000680655	0.000952332	0.000941843	0.000802924	0.00110432	0.000907538	0.000956045	0.00117164	1.26701	0.000177033	1.52605	up	0.0681561	0.795824	0.215206	unchanged	1.01147	0.0021015	1.54758	up	Glycerolipids	--	--	HMDB0071228	131778035	--	Lipids and lipid-like molecules	Triradylcglycerols
pos_138	DG(18:2n6/0:0/20:5n3)	7.06e-09	0.000201986	0.000159614	4.96e-05	2.28e-05	3.84e-07	7.98e-07	0.000123075	1.18e-06	2.8e-05	7.02e-07	9.13e-08	1.54e-07	2.78e-07	5.31e-07	3.75e-07	1.82e-05	2.18e-07	5.22e-07	2.13e-07	-4.47143	0.10522	0.985412	unchanged	-1.4998	0.267296	0.893625	unchanged	-7.9496	0.0952262	1.15347	unchanged	Fatty Acyls	--	--	HMDB0056293	131801993	--	Lipids and lipid-like molecules	Eicosanoids
pos_139	Oxysolavetivone	7.97e-05	2.72e-05	5.84e-05	7.99e-05	6.46e-05	5.83e-05	5.21e-05	3.9e-05	4.51e-05	4.69e-05	6.98e-05	6.59e-05	0.000108874	6.71e-05	8.18e-05	4.54e-05	3.7e-05	4.01e-05	3.34e-05	3.52e-05	-0.696898	0.0688608	1.10299	unchanged	-0.359363	0.239361	1.0766	unchanged	0.345	0.221177	0.824671	unchanged	--	--	--	--	--	--	--	--
pos_140	PE(22:6(4Z,7Z,10Z,13Z,16Z,19Z)/22:2(13Z,16Z))	1e-05	7.13e-05	1.05e-05	1.73e-06	1.62e-06	1.55e-05	4.26e-05	3.94e-05	1.73e-05	9.16e-06	6.09e-05	1.55e-05	2.52e-05	3.85e-05	3.12e-05	2.37e-07	5.8e-05	8.69e-06	2.33e-06	5.91e-05	0.431814	0.734172	0.218527	unchanged	0.382043	0.710982	0.413559	unchanged	0.847122	0.355175	0.561477	unchanged	Glycerophospholipids	--	--	HMDB0009701	52924860	--	Lipids and lipid-like molecules	Glycerophosphoethanolamines
pos_141	Fusarochromanone	0.0020903	0.00173797	0.0029834	0.00252568	0.0022838	0.00351402	0.00244312	0.00297332	0.00272772	0.00233767	0.0012902	0.00167385	0.00134086	0.00116548	0.00156928	0.000699488	0.00153889	0.00150896	0.00167507	0.00120754	-0.809682	0.00670256	1.35752	unchanged	0.268247	0.148177	1.02924	unchanged	-0.723174	0.00840561	1.46133	unchanged	--	--	--	--	--	--	--	--
pos_142	Descladinose roxithromycin	1.81e-08	2.64e-05	8.82e-05	1.52e-05	1.18e-05	0	3.64e-07	2.57e-05	1.93e-06	3.31e-06	3.57e-06	1.53e-06	3.7e-06	3.24e-06	1.26e-06	2.42e-06	1.35e-05	7.41e-06	1.58e-05	4.86e-06	-1.68866	0.279752	0.701534	unchanged	-2.17572	0.236709	1.06362	unchanged	-3.41374	0.174366	0.961864	unchanged	--	--	--	--	--	--	--	--
pos_143	24,25,26,27-Tetranor-23-oxo-hydroxyvitamin D3	3e-07	2.12e-07	3.39e-06	9.68e-05	5.47e-06	4.76e-07	8.66e-07	5.67e-05	3.29e-07	4.36e-06	9.54e-07	7.98e-07	3.29e-07	0.000137904	5.9e-07	8.55e-08	0.000170848	8.16e-05	6.46e-07	0.000990961	3.55117	0.29396	0.639494	unchanged	-0.759006	0.70459	0.328791	unchanged	0.405446	0.842079	0.157675	unchanged	--	--	--	--	--	--	--	--
pos_144	Phosphorylcholine	3.2e-05	1.69e-05	4.51e-05	3.71e-05	1.51e-05	4.21e-05	4.02e-05	2.96e-05	3.3e-05	4.04e-05	4.1e-05	3.1e-05	4.61e-05	5.04e-05	5.89e-05	5.17e-05	3.58e-05	4.54e-05	2.76e-05	3.52e-05	0.420146	0.208603	0.722752	unchanged	0.341145	0.265776	0.887862	unchanged	0.637439	0.0619097	1.11041	unchanged	Organonitrogen compounds	C00588	Metabolic pathways(ko01100);;Choline metabolism in cancer(ko05231);;Glycerophospholipid metabolism(ko00564)	HMDB0001565	1014	3616-04-04	Organic nitrogen compounds	Quaternary ammonium salts
pos_145	Serinyl-Glycine	0.000103914	7.23e-05	5.98e-05	6.42e-05	8e-05	8.09e-05	7.87e-05	7.63e-05	8.48e-05	9.77e-05	9.89e-05	0.000122312	0.000153407	0.000118989	0.000116524	0.000169891	8.71e-05	0.000164344	8.76e-05	0.000174424	0.845732	0.0365725	1.20195	unchanged	0.137633	0.413556	0.728072	unchanged	0.681933	0.00465647	1.45352	unchanged	Carboxylic acids and derivatives	--	--	HMDB0029039	7009643	687-63-8	Organic acids and derivatives	Amino acids, peptides, and analogues
pos_146	(17alpha,23S)-Epoxy-28,29-dihydroxy-27-norlanost-8-ene-3,24-dione	0.00329087	0.00154539	0.00333661	0.00274935	0.0020117	0.00318417	0.00442409	0.00320297	0.00431406	0.00567981	0.0011049	0.00100238	0.00109818	0.00229323	0.00211032	0.000680781	0.00172558	0.0011831	0.000965692	0.00242186	-0.890478	0.0352533	1.14582	unchanged	0.685777	0.0285287	1.64246	unchanged	-0.765379	0.0473924	1.1199	unchanged	--	--	--	--	--	--	--	--
pos_147	4-Dihydroboldenone	0.000196235	0.000161063	0.000186528	0.000225744	0.000155747	0.000192079	0.000212854	0.000179452	0.000174936	0.000218467	0.000222118	0.000190613	0.000232074	0.000236161	0.000189142	0.000155678	0.000228442	0.000194645	0.000160691	0.000155965	-0.0473802	0.762686	0.206249	unchanged	0.0795753	0.516997	0.586897	unchanged	0.209738	0.113997	1.00542	unchanged	Steroids and steroid derivatives	--	--	HMDB0006035	12133279	10529-96-1	Lipids and lipid-like molecules	Androstane steroids
pos_148	Crocin 3	0.000142558	9.64e-05	0.000112489	9.99e-05	0.000220491	0.000170489	0.000110939	0.000168705	0.00012808	0.000147247	7.35e-05	0.000152984	0.000124732	0.000105438	0.000159122	0.000159197	7.61e-05	0.000114145	0.000170352	9.66e-05	-0.124207	0.715237	0.2199	unchanged	0.110867	0.691563	0.308723	unchanged	-0.125599	0.699812	0.259456	unchanged	--	--	--	--	--	--	--	--
pos_149	(Z)-4-Heptenal	1.63e-05	1.04e-05	1.1e-05	1.76e-05	2.22e-05	1.63e-05	1.6e-05	1.55e-05	1.57e-05	1.9e-05	1.1e-05	1.38e-05	1.13e-05	1.13e-05	1.53e-05	1.43e-05	1.07e-05	1.6e-05	1.73e-05	1.29e-05	-0.121181	0.63107	0.300888	unchanged	0.0886688	0.685798	0.37282	unchanged	-0.30624	0.260664	0.6765	unchanged	--	--	--	--	--	--	--	--
pos_150	(1E,4Z,6a,8b,10a)-8-Angeloyloxy-10,15-dihydroxy-3-oxo-1,4,11(13)-germacratrien-12,6-olide	5.02e-05	5.55e-05	8.37e-05	4.39e-05	4.3e-05	0.000111571	6.03e-05	5.85e-05	9.09e-05	4.54e-05	4.35e-06	1.59e-05	3.13e-06	3.19e-06	9.22e-06	1.23e-06	1.41e-05	1.28e-05	1.86e-05	9.63e-06	-2.29427	0.00245798	1.49902	unchanged	0.407997	0.247334	0.832908	unchanged	-2.94985	0.00188227	1.64868	down	--	--	--	--	--	--	--	--
pos_151	Tacrolimus	2.34e-05	2.11e-05	1.69e-05	1.25e-05	2.16e-05	2e-05	0.000109019	1.99e-05	2.38e-05	3.34e-05	2.12e-05	2.96e-05	2.66e-05	2.36e-05	2.89e-05	2.2e-05	3.7e-05	3.05e-05	2.66e-05	3.36e-05	0.647284	0.0121561	1.27685	unchanged	1.10952	0.266869	1.06074	unchanged	0.441642	0.0274607	1.21031	unchanged	--	--	--	--	--	--	--	--
pos_152	N-butylformamide	5.13e-05	4.16e-05	2.11e-05	2.95e-05	6.07e-05	2.18e-05	1.03e-05	3.23e-05	2.68e-05	2.08e-05	3.06e-05	3.7e-05	3.9e-05	3.11e-05	2.02e-05	1.3e-05	2.38e-05	1.7e-05	1.34e-05	1.65e-05	-1.2869	0.0255303	1.25291	unchanged	-0.868726	0.0611625	1.48921	unchanged	-0.370365	0.286738	0.677016	unchanged	--	--	--	--	--	--	--	--
pos_153	Formebolone	3.74e-05	2.39e-05	1.89e-05	2.72e-05	7.87e-05	3.27e-05	2.24e-05	2.36e-05	3.18e-05	1.79e-05	1.71e-05	3e-05	1.51e-05	1.66e-05	8.57e-06	3.41e-05	6.84e-06	1.22e-05	1.02e-05	9.98e-06	-1.34588	0.109229	0.935415	unchanged	-0.53648	0.352204	0.83605	unchanged	-1.09138	0.144202	0.932881	unchanged	Steroids and steroid derivatives	--	--	HMDB0004631	17150	2454-11-07	Lipids and lipid-like molecules	Androstane steroids
pos_154	2(R)-hydroxydocosanoic acid	0.000293025	0.000562439	0.000236117	0.000144109	0.000907607	0.000729881	0.00034666	0.000370374	0.000442984	0.000615814	0.000258243	0.000335325	0.000363547	0.000207337	0.000614648	0.00067165	0.000257155	0.00040688	0.000390461	0.000283414	-0.0929515	0.870072	0.0800002	unchanged	0.225389	0.660458	0.409391	unchanged	-0.268684	0.655916	0.32185	unchanged	--	--	--	--	--	--	--	--
pos_155	Curdione	0.000260166	0.000161261	0.000221391	7.19e-05	0.000241491	0.00036889	0.000455079	0.000286509	0.000373245	0.000445396	6.31e-05	5.92e-05	0.00013327	0.000279888	9.52e-05	0.000354673	0.00039006	0.000569788	0.000502269	0.000326578	1.16452	0.0039361	1.39645	unchanged	1.01258	0.00289062	1.98028	up	-0.60039	0.256216	0.73743	unchanged	Prenol lipids	--	--	HMDB0034714	5362828	13657-68-6	Lipids and lipid-like molecules	Sesquiterpenoids
pos_156	Tetranor 12-HETE	0.000212006	8.11e-05	0.000255365	0.000173064	0.000265377	0.000101374	0.000123762	0.00017958	0.000200613	0.00018839	6.65e-05	9.04e-05	4.95e-05	5.69e-05	9.35e-05	9.71e-05	6.22e-05	0.000105614	9.75e-05	6.72e-05	-1.20005	0.0265889	1.28271	unchanged	-0.314343	0.353525	0.857536	unchanged	-1.46748	0.0173847	1.40631	unchanged	--	--	--	--	--	--	--	--
pos_157	Ginsenoyne J	8.26e-06	1.93e-06	1.27e-05	1e-05	1.93e-06	2.92e-06	1.57e-05	6.12e-06	1.9e-05	1.15e-05	2.43e-05	1.63e-05	6.44e-06	1.33e-05	1.11e-05	3.75e-06	1.47e-05	6.71e-06	7.05e-06	5.94e-06	0.127075	0.828052	0.0913973	unchanged	0.663218	0.303026	0.828021	unchanged	1.03519	0.0858456	1.04187	unchanged	--	--	--	--	--	--	--	--
pos_158	5-Oxo-6-trans-leukotriene B4	1.1e-06	2.85e-07	4.72e-08	8.89e-09	1.65e-07	1.62e-08	7.27e-08	2.21e-07	2.9e-07	5.16e-07	1.47e-05	5.98e-07	2.76e-05	5.16e-06	1.66e-05	4.1e-06	7.71e-06	8.27e-07	7.61e-07	4.27e-07	3.11074	0.157205	0.86294	unchanged	-0.519692	0.674296	0.347565	unchanged	5.33687	0.055398	1.24424	unchanged	--	--	--	--	--	--	--	--
pos_159	Oxytocin 1-8	1.07e-05	5.3e-07	1.92e-07	0	1.98e-06	1.42e-05	1.15e-05	3.88e-07	3.39e-05	1.17e-05	8.47e-06	2.3e-06	5.39e-06	6.22e-06	7.26e-07	2.13e-06	3.33e-06	2.2e-06	1.58e-06	3.74e-06	-0.0508077	0.966346	0.00274617	unchanged	2.41431	0.100344	1.29795	unchanged	0.781029	0.459474	0.521744	unchanged	--	--	--	--	--	--	--	--
pos_160	Androstenol	0.000121764	7.09e-05	0.000146486	8.18e-05	8.94e-05	9.07e-05	9.15e-05	7.93e-05	9.14e-05	7.92e-05	7.63e-05	6.74e-05	5.06e-05	7.01e-05	6.48e-05	0.000324325	0.000361515	0.000346238	0.000276298	0.000366782	1.71491	5.78e-06	1.61645	up	-0.240146	0.33007	0.958983	unchanged	-0.632864	0.0585401	1.18764	unchanged	Steroids and steroid derivatives	--	--	HMDB0005935	101989	1153-51-1	Lipids and lipid-like molecules	Androstane steroids
pos_161	20-Hydroxyeicosatetraenoic acid	2.98e-05	2.76e-05	3.31e-05	2.01e-05	2.53e-05	2.38e-05	2.97e-05	3.53e-05	3.75e-05	2.79e-05	1.84e-05	1.9e-05	1.26e-05	1.76e-05	2.24e-05	1.29e-05	2.19e-05	1.88e-05	2.29e-05	1.99e-05	-0.496435	0.023437	1.18792	unchanged	0.182622	0.299535	0.807696	unchanged	-0.593586	0.0107687	1.40218	unchanged	Fatty Acyls	C14748	Metabolic pathways(ko01100);;Vascular smooth muscle contraction(ko04270);;Arachidonic acid metabolism(ko00590)	HMDB0005998	5283157	79551-86-3	Lipids and lipid-like molecules	Fatty acids and conjugates
pos_162	Nonadecanoic acid	4.68e-05	7.2e-05	5.66e-05	3.72e-05	7.75e-05	5.16e-05	4.25e-05	4.24e-05	4.26e-05	5.35e-05	2.81e-05	3.71e-05	3.11e-05	2.69e-05	4.61e-05	5.86e-05	3.85e-05	3.9e-05	4.95e-05	3.15e-05	-0.416816	0.147737	0.821408	unchanged	-0.317849	0.209077	1.02235	unchanged	-0.777773	0.0288524	1.32566	unchanged	Fatty Acyls	--	--	HMDB0000772	12591	646-30-0	Lipids and lipid-like molecules	Fatty acids and conjugates
pos_163	3-Methyl-1-butylamine	4.66e-06	2.86e-05	1.41e-05	3.49e-05	2.15e-05	5.79e-06	1.3e-05	4.72e-05	1.1e-05	4.07e-05	2.35e-05	1.9e-05	2.67e-05	3.26e-05	1.95e-05	1.48e-05	3.26e-05	1.83e-05	2.31e-05	1.65e-05	0.0218549	0.960851	0.00979149	unchanged	0.181851	0.788848	0.328048	unchanged	0.223832	0.576384	0.368778	unchanged	--	--	--	--	--	--	--	--
pos_164	Zerumbone	0.000182802	0.000112624	0.000249235	0.000151758	0.000207114	0.00016197	0.00011284	0.000122406	0.000136571	0.000107496	0.000102144	0.000113222	9.55e-05	0.000113318	9.95e-05	0.000631899	0.000668809	0.000647533	0.000517745	0.000705876	1.81168	5.7e-06	1.62099	up	-0.494615	0.088871	1.51085	unchanged	-0.786747	0.0301848	1.35842	unchanged	--	--	--	--	--	--	--	--
pos_165	1,4-Ipomeadiol	2.09e-05	1.73e-05	2.25e-05	1.78e-05	4.22e-05	2.77e-05	1.98e-05	2.42e-05	1.96e-05	3.11e-05	1.78e-05	2.51e-05	1.73e-05	2.61e-05	3.29e-05	2.31e-05	1.53e-05	2.82e-05	2.89e-05	1.55e-05	-0.120176	0.735524	0.20964	unchanged	0.019138	0.952038	0.0590935	unchanged	-0.017737	0.958422	0.0524386	unchanged	--	--	--	--	--	--	--	--
pos_166	Paromomycin	8.68e-06	3.5e-06	8.37e-06	1.27e-05	5.37e-06	5.05e-06	1.16e-06	1.74e-05	8.4e-06	2.88e-07	3.66e-06	2.38e-05	6.81e-06	8.88e-06	1.42e-05	0	1.12e-06	5.52e-07	4.25e-06	7.77e-07	-2.52674	0.011444	1.34782	unchanged	-0.256513	0.73014	0.393938	unchanged	0.57126	0.371899	0.582949	unchanged	Organooxygen compounds	C00832	Neomycin, kanamycin and gentamicin biosynthesis(ko00524)	HMDB0015490	165580	1263-89-4	Organic oxygen compounds	Carbohydrates and carbohydrate conjugates
pos_167	Simvastatin	0.000335309	0.000182811	0.000393748	0.000281586	0.00023061	0.000315816	0.000377522	0.000362661	0.000356703	0.000341199	0.000145253	0.000167296	9.46e-05	0.00023456	0.000167569	9.77e-05	0.000161419	0.000184723	0.00023169	0.000105398	-0.866733	0.0241599	1.20995	unchanged	0.300554	0.153756	1.14083	unchanged	-0.815243	0.0273601	1.25909	unchanged	--	--	--	--	--	--	--	--
pos_168	2-Benzylidene-1-heptanol	3e-05	1.32e-05	2.03e-05	2.4e-05	1.33e-05	1.98e-05	4.65e-05	2.49e-05	2.75e-05	4.08e-05	4.5e-05	3.68e-05	3.79e-05	6.65e-05	4.24e-06	1.36e-06	1.9e-05	1.57e-05	1.57e-05	1.73e-05	-0.54468	0.19859	0.756927	unchanged	0.662598	0.0916504	1.4084	unchanged	0.918146	0.150904	0.927782	unchanged	--	--	--	--	--	--	--	--
pos_169	6-Acetyl-2,3-dihydro-2-(hydroxymethyl)-4(1H)-pyridinone	0.000469694	9.54e-05	0.00017869	0.000295886	0.000248257	0.000134689	0.00017433	0.000163486	0.000183585	0.000216168	0.000187912	0.000393389	0.000209758	0.00017056	0.000201466	0.000147171	9.03e-05	0.00014841	0.000165575	5.51e-05	-1.08634	0.0962594	0.978463	unchanged	-0.562279	0.260045	1.00768	unchanged	-0.147149	0.748784	0.151692	unchanged	--	--	--	--	--	--	--	--
pos_170	Polyethylene glycol	0	4.32e-10	1.38e-11	8.54e-12	0	3.13e-10	1.24e-08	7.37e-09	3.17e-09	8.14e-09	3.29e-09	2.13e-09	1.87e-08	0	1.93e-08	1.36e-05	7.58e-09	1.67e-05	6.2e-07	2.46e-07	16.0708	0.164962	0.890523	unchanged	6.10888	0.0412777	0	unchanged	6.58048	0.112983	0	unchanged	Organooxygen compounds	--	--	HMDB0037790	174	25322-68-3	Organic oxygen compounds	Alcohols and polyols
pos_171	(3beta,22R,23R,24S)-3,22,23-Trihydroxystigmastan-6-one	0.0133608	0.00784491	0.0159906	0.0130272	0.00985998	0.013348	0.0143622	0.014471	0.0174996	0.0159569	0.0191538	0.02077	0.0127893	0.0198083	0.0220188	0.00871433	0.0182126	0.00865848	0.00917463	0.0165416	0.0289589	0.926393	0.00958989	unchanged	0.332141	0.100294	1.25175	unchanged	0.653961	0.0126332	1.34384	unchanged	--	--	--	--	--	--	--	--
pos_172	Cervonoyl ethanolamide	0.0263286	0.0658825	0.0142846	0.0199813	0.0329884	0.0346479	0.0411772	0.0446641	0.0323826	0.0322326	0.023103	0.0118499	0.0400915	0.0177773	0.0173805	0.00633167	0.0164866	0.00490433	0.00671622	0.00621851	-1.97166	0.0569859	1.0935	unchanged	0.215095	0.61054	0.555613	unchanged	-0.53309	0.373785	0.599081	unchanged	--	--	--	--	--	--	--	--
pos_173	MG(0:0/18:3(9Z,12Z,15Z)/0:0)	0.000771473	0.000142218	0.000414392	0.000435534	0.000475229	0.000117251	0.000244465	0.000204622	0.000461652	0.000198392	0.000218046	0.000364128	0.000127892	0.000390592	0.000222697	0.00138329	0.00244436	0.00410794	0.00320711	0.00169403	2.51945	0.0119078	1.39517	unchanged	-0.868346	0.127196	1.31385	unchanged	-0.758556	0.153071	0.853431	unchanged	--	--	--	--	--	--	--	--
pos_174	Annuionone C	2.16e-05	5.31e-05	1.45e-05	2.18e-05	1.31e-05	2.45e-05	3.01e-05	1.98e-05	1.91e-05	2.5e-05	3.43e-05	2.3e-05	2.89e-05	3.48e-05	1.44e-05	1.68e-05	2.3e-05	1.2e-05	8.03e-06	1.9e-05	-0.654984	0.294367	0.60579	unchanged	-0.0660606	0.889171	0.00355282	unchanged	0.125539	0.792921	0.146721	unchanged	--	--	--	--	--	--	--	--
pos_175	Terlipressin	1.42e-06	3.83e-06	5.14e-06	1.39e-05	0	0	6.59e-06	9.22e-07	1.82e-07	2.11e-06	0.000103278	4.15e-06	4.53e-05	2.82e-05	0	9.35e-07	4.04e-06	1.52e-05	2.91e-06	1.51e-05	0.653118	0.502057	0.39556	unchanged	-1.30862	0.3283	0.787544	unchanged	2.89728	0.169304	0.930356	unchanged	Polypeptides	--	--	HMDB0015569	72081	14636-12-5	Organic Polymers	--
pos_176	2-Octaprenyl-3-methyl-6-methoxy-1,4-benzoquinol	1.56e-07	0.00021483	6.88e-05	0.000122174	9.7e-06	5.11e-06	4.18e-05	1.99e-05	5.49e-06	0.000803818	2.63e-06	5.26e-06	4.41e-06	5.42e-06	1.77e-06	1.47e-06	1.79e-05	9.55e-07	3.46e-07	3.5e-08	-4.3251	0.11677	0.948398	unchanged	1.07584	0.597274	0.578659	unchanged	-4.41461	0.115977	1.05624	unchanged	--	--	--	--	--	--	--	--
pos_177	Kanokoside A	3.35e-05	2.12e-05	3.07e-05	2.84e-05	2.51e-05	5.43e-05	1.81e-05	2.08e-05	2.93e-05	1.6e-05	3.81e-06	1.97e-05	1.38e-06	2.12e-06	1.26e-06	5.33e-07	1.14e-06	1.79e-06	2.05e-06	2.19e-06	-4.17198	0.000209839	1.63714	down	-0.00372847	0.992599	0.146734	unchanged	-2.29734	0.00129537	1.57424	down	--	--	--	--	--	--	--	--
pos_178	LysoPE(20:0/0:0)	0.00114746	0.00048185	0.0016343	0.00109631	0.000468408	0.00121919	0.000841622	0.000929479	0.000960956	0.000873916	0.0014108	0.00112143	0.00128861	0.00125432	0.00172679	0.00127773	0.000873402	0.000933417	0.000561174	0.00103102	-0.0460193	0.90736	0.0943163	unchanged	-0.000945435	0.997927	0.129358	unchanged	0.494423	0.159687	0.902592	unchanged	Glycerophospholipids	--	--	HMDB0011511	52925131	899445-69-3	Lipids and lipid-like molecules	Glycerophosphoethanolamines
pos_179	Cucurbic acid	1.16e-06	3.53e-07	2.82e-06	1.73e-06	1.33e-06	7.51e-07	3.34e-07	7.97e-07	8.38e-07	8.47e-07	2.03e-07	1.77e-07	1.19e-07	4.55e-07	8.36e-07	7.39e-06	5.12e-06	1.16e-05	1.44e-05	4.67e-06	2.54604	0.0178528	1.33722	unchanged	-1.05101	0.13134	1.38386	unchanged	-2.0458	0.0473123	1.22061	unchanged	--	--	--	--	--	--	--	--
pos_180	Methyl-delta-ionone	6.86e-05	3.73e-05	0.000109346	4.42e-05	6.52e-05	5.67e-05	3.38e-05	3.8e-05	4.48e-05	3.01e-05	3.9e-05	4.63e-05	3.03e-05	3.76e-05	3.34e-05	0.000287278	0.000311521	0.000294282	0.000227651	0.000333694	2.16337	1.33e-05	1.61067	up	-0.675171	0.130078	1.38553	unchanged	-0.799074	0.0931312	1.11157	unchanged	Prenol lipids	--	--	HMDB0031737	5372195	79-89-0	Lipids and lipid-like molecules	Sesquiterpenoids
pos_181	(3xi,5Z)-1,5-Octadien-3-ol	3.72e-05	2.13e-05	4.44e-05	3.74e-05	3.64e-05	3.21e-05	2.89e-05	2.93e-05	3.36e-05	2.75e-05	3.63e-05	4.5e-05	2.95e-05	3.37e-05	3.58e-05	7.26e-05	7.99e-05	7.64e-05	6.33e-05	8.5e-05	1.09346	6.3e-05	1.55634	up	-0.223632	0.259095	1.10767	unchanged	0.0290866	0.879158	0.105439	unchanged	--	--	--	--	--	--	--	--
pos_182	LysoPE(15:0/0:0)	0.0010252	0.00061077	0.00144316	0.0012176	0.000324152	0.000950523	0.00136227	0.00199229	0.00104676	0.00125037	0.00415113	0.00494087	0.00484241	0.00498784	0.00470605	0.005614	0.00376939	0.00243852	0.00190169	0.00572163	2.07318	0.017608	1.31624	unchanged	0.514783	0.185492	1.05199	unchanged	2.35428	8.25e-07	1.7491	up	Glycerophospholipids	--	--	HMDB0011502	52925150	--	Lipids and lipid-like molecules	Glycerophosphoethanolamines
pos_183	3-(2-Heptenyloxy)-2-hydroxypropyl undecanoate	0.00103708	0.00108769	0.000761787	0.000946092	0.000644838	0.0006591	0.000985908	0.00141501	0.0015047	0.00113715	0.00229861	0.000972535	0.00114671	0.00116338	0.000669537	0.000263775	0.000780176	0.00032832	0.000238321	0.000663147	-0.977622	0.0147333	1.24593	unchanged	0.348746	0.206774	1.06528	unchanged	0.481343	0.277534	0.735817	unchanged	--	--	--	--	--	--	--	--
pos_184	(卤)8(9)-EET Ethanolamide	0.000357867	0.000220132	0.000325982	0.000412296	0.000323582	0.000411949	0.000471135	0.000484505	0.000474346	0.000541252	0.000515852	0.000694432	0.000380104	0.000531937	0.000445108	0.000260419	0.000636513	0.000295748	0.000286354	0.000695018	0.406815	0.335315	0.555754	unchanged	0.53932	0.00557851	1.91874	unchanged	0.646755	0.0209945	1.3151	unchanged	--	--	--	--	--	--	--	--
pos_185	(S)-3-Octanol glucoside	5.2e-05	5.93e-05	4.25e-05	4.37e-05	4.49e-05	5.01e-05	5.03e-05	4.64e-05	4.79e-05	4.77e-05	4.78e-05	4.2e-05	4.97e-05	4.12e-05	3.61e-05	3.23e-05	3.54e-05	3.44e-05	3.33e-05	3.42e-05	-0.515617	0.00928583	1.39303	unchanged	-0.000256021	0.998005	0.0823357	unchanged	-0.161598	0.237611	0.745852	unchanged	--	--	--	--	--	--	--	--
pos_186	Torvoside B	6.64e-06	1.45e-05	1.45e-05	8.01e-07	8.11e-06	5.21e-06	4.79e-06	8.9e-06	9.53e-06	1.14e-05	1.72e-05	1.54e-05	4.68e-07	2.77e-06	1.58e-07	4.79e-05	6.85e-05	4.89e-05	0.000105429	7.99e-05	2.97622	0.00366254	1.4886	unchanged	-0.162087	0.754435	0.2501	unchanged	-0.309689	0.716527	0.29505	unchanged	--	--	--	--	--	--	--	--
pos_187	1-Methylinosine	3.16e-05	1e-05	3.35e-05	1.11e-05	3.03e-05	2.52e-05	3.36e-05	2.25e-05	2.63e-05	2.63e-05	1.65e-05	1.37e-05	2.7e-05	1.87e-05	2.23e-05	7.8e-05	0.000204689	0.00020958	0.00118171	0.000113189	3.93942	0.182888	0.827069	unchanged	0.200762	0.558211	0.454858	unchanged	-0.245526	0.549175	0.402655	unchanged	--	--	--	--	--	--	--	--
pos_188	Caspofungin	0.000469309	0.000461097	0.000377284	0.000587999	0.000946226	0.000628727	0.000501744	0.000530037	0.000553887	0.000641638	0.000368687	0.000410608	0.000395749	0.000314953	0.000486323	0.000611686	0.000351156	0.000479819	0.000384796	0.00041583	-0.34125	0.322048	0.60448	unchanged	0.00714937	0.979467	0.0418971	unchanged	-0.524046	0.16194	0.885595	unchanged	Carboxylic acids and derivatives	--	--	HMDB0014661	2826718	179463-17-3	Organic acids and derivatives	Amino acids, peptides, and analogues
pos_189	2-(10-Heptadecenyl)-6-hydroxybenzoic acid	0.00146863	0.00134127	0.00264874	0.0025035	0.00168548	0.00180044	0.00223014	0.00139207	0.00167721	0.00223408	0.00184801	0.00160515	0.00123516	0.00215333	0.000831756	0.000917493	0.000836498	0.00110355	0.000940101	0.000962623	-1.01913	0.0215604	1.3442	unchanged	-0.0476877	0.848639	0.172369	unchanged	-0.330306	0.300336	0.654998	unchanged	--	--	--	--	--	--	--	--
pos_190	Prenol	4.74e-06	3.95e-06	1.68e-06	2.4e-06	5.43e-06	2.71e-06	1.12e-06	2.09e-06	4.43e-06	1.03e-06	2.13e-06	1.96e-06	1.34e-06	1.81e-06	1.85e-06	5.69e-07	1.22e-06	1.1e-06	1.34e-06	1.8e-06	-1.59518	0.0232338	1.26219	unchanged	-0.677098	0.185163	1.12634	unchanged	-1.00124	0.0595718	1.17998	unchanged	Organooxygen compounds	--	--	HMDB0030124	11173	556-82-1	Organic oxygen compounds	Alcohols and polyols
pos_191	20-COOH-leukotriene E4	0.00157877	0.000927586	0.001406	0.00326239	0.00237893	0.00122118	0.000719777	0.000798476	0.00165689	0.000700798	0.00106193	0.00151901	0.001075	0.000994554	0.000998873	0.00177729	0.000440157	0.00199849	0.000636938	0.00115309	-0.66966	0.206282	0.748235	unchanged	-0.906375	0.0991731	1.40984	unchanged	-0.757966	0.130962	0.917888	unchanged	--	--	--	--	--	--	--	--
pos_192	xi-4-Hydroxy-4-methyl-2-cyclohexen-1-one	0.000133086	0.000122073	7.08e-05	2.32e-05	0.000154967	9.07e-05	5.21e-05	7.51e-05	0.000124359	5.8e-05	8.4e-05	0.000111286	8.45e-05	6.95e-05	8.49e-05	3.86e-05	5.28e-05	4.98e-05	6.11e-05	4.65e-05	-1.01871	0.0982489	0.980832	unchanged	-0.33303	0.471579	0.652526	unchanged	-0.215755	0.597763	0.384283	unchanged	--	--	--	--	--	--	--	--
pos_193	2-Methyl-3-(2-pentenyl)-2-cyclopenten-1-one	2.81e-05	1.53e-05	4.16e-05	2.07e-05	2.55e-05	2.18e-05	1.62e-05	1.73e-05	2.06e-05	1.5e-05	2.02e-05	2.59e-05	1.48e-05	1.78e-05	1.76e-05	0.000102713	0.000102981	0.00010472	7.83e-05	0.000110234	1.92793	9.24e-06	1.61176	up	-0.527113	0.145611	1.35812	unchanged	-0.445643	0.201872	0.84624	unchanged	--	--	--	--	--	--	--	--
pos_194	1-(2,6,6-Trimethyl-2-cyclohexen-1-yl)-1,6-heptadien-3-one	8.02e-05	8.44e-05	6.51e-05	0.000100348	6.07e-05	8.19e-05	9.38e-05	7.06e-05	6.82e-05	0.000100343	0.000143547	0.000120938	0.000360784	0.000132903	0.000160697	6.38e-05	0.00014717	6.49e-05	0.000118422	7.14e-05	0.253545	0.447023	0.449356	unchanged	0.086549	0.625051	0.528734	unchanged	1.23401	0.0768915	1.14636	unchanged	--	--	--	--	--	--	--	--
pos_195	a-L-Arabinofuranosyl-(1->3)-b-D-xylopyranosyl-(1->4)-D-xylose	0.000243993	8.57e-05	0.000115058	6.07e-05	0.000185616	0.000109841	0.000142967	0.000109605	0.000121797	0.00014954	0.000155868	9.95e-05	0.000124389	0.00018236	8.86e-05	0.000266902	0.000404017	0.000643329	0.00146599	0.000358927	2.1836	0.0881485	1.03774	unchanged	-0.124793	0.756474	0.276821	unchanged	-0.0866652	0.838965	0.113555	unchanged	--	--	--	--	--	--	--	--
pos_196	14-hydroxyclarithromycin	1.84e-05	3.13e-05	1.46e-05	5.27e-05	4.87e-06	4.55e-06	2.43e-05	1.26e-05	1.55e-05	1.68e-05	4.95e-05	4e-05	0.00066142	4.41e-05	9.64e-05	1.59e-05	6.78e-05	1.55e-05	3.58e-05	1.95e-05	0.342808	0.6269	0.275922	unchanged	-0.725402	0.324106	0.781226	unchanged	2.87076	0.273324	0.734436	unchanged	--	--	--	--	--	--	--	--
pos_197	(1beta,2alpha,3alpha)-1,2,3,24-Tetrahydroxy-12-oleanen-28-oic acid	0.000417189	0.000463409	0.000678481	0.00051093	0.000574447	0.000664995	0.000410903	0.000509963	0.00053252	0.000448679	0.000174272	0.000230661	0.000128855	0.000160505	0.000234418	0.000112647	0.000188498	0.000230791	0.000196045	0.000131313	-1.62175	0.000489389	1.57223	down	-0.0428547	0.812354	0.336138	unchanged	-1.50967	0.000651732	1.66885	down	--	--	--	--	--	--	--	--
pos_198	20a,22b-Dihydroxycholesterol	0.00345952	0.00164071	0.00437046	0.00417127	0.00209341	0.00259424	0.00501668	0.00392218	0.00555717	0.00486747	0.00930645	0.00933683	0.00703249	0.00854629	0.00881045	0.00803076	0.00681561	0.00494795	0.00437226	0.00771739	1.01882	0.00884202	1.28767	unchanged	0.480719	0.138733	1.15731	unchanged	1.45142	6.87e-05	1.68704	up	--	--	--	--	--	--	--	--
pos_199	(1(10)E,4a,5E)-1(10),5-Germacradiene-12-acetoxy-4,11-diol	0.000124049	1.83e-05	0.00015674	4.56e-05	0.00021856	0.000178742	8.68e-05	0.00014851	0.000106188	0.000122781	5.37e-05	7.96e-05	2.16e-05	5.22e-05	0.00012733	8.49e-05	7.07e-05	9.27e-05	6.49e-05	7.65e-05	-0.531622	0.397653	0.554041	unchanged	0.190799	0.704874	0.240723	unchanged	-0.75259	0.303749	0.673975	unchanged	--	--	--	--	--	--	--	--
pos_200	LysoPE(16:0/0:0)	0.0073333	0.0037677	0.0113396	0.00871504	0.00315963	0.00719808	0.00751208	0.0145946	0.00747471	0.00755354	0.0175729	0.026677	0.0190058	0.0195174	0.0266773	0.0365507	0.0177292	0.0178836	0.0155613	0.0280496	1.75439	0.0117725	1.34292	unchanged	0.369533	0.367786	0.688273	unchanged	1.67336	0.000409719	1.60871	up	Glycerophospholipids	--	--	HMDB0011503	9547069	53862-35-4	Lipids and lipid-like molecules	Glycerophosphoethanolamines
pos_201	41-O-demethylrapamycin	9.85e-06	9.08e-05	1.1e-05	5.5e-06	8.42e-06	4.75e-06	5.97e-05	2.44e-05	1.87e-05	2.19e-05	1.92e-05	4.51e-06	2.27e-05	2.77e-05	6.34e-06	1.56e-05	4.42e-05	2.77e-05	2.04e-05	3.15e-05	0.150871	0.878587	0.131492	unchanged	0.043394	0.968738	0.16449	unchanged	-0.640303	0.622332	0.377121	unchanged	--	--	--	--	--	--	--	--
pos_202	12a-Hydroxy-3-oxocholadienic acid	8.25e-05	6.62e-05	6.86e-05	7.83e-05	6.91e-05	9.94e-05	0.000114388	0.000108648	0.000100385	0.000119538	0.000146649	0.000130108	0.000162062	0.00011685	0.000148986	9.35e-05	0.000143224	0.000101258	9.18e-05	0.000107566	0.558866	0.0180617	1.28838	unchanged	0.572071	0.000129718	2.22296	unchanged	0.949782	0.000389313	1.69989	unchanged	--	--	--	--	--	--	--	--
pos_203	PE(P-18:0/22:2(13Z,16Z))	1.03e-05	4.19e-05	1.12e-05	8.42e-07	4.73e-06	4.62e-05	2.95e-05	5.04e-05	3.14e-05	5.01e-05	2.95e-05	5.87e-05	5.98e-06	2.8e-05	3.33e-06	3.05e-07	2.82e-05	2.27e-06	0	2.13e-05	-0.404387	0.7296	0.193889	unchanged	1.58948	0.0152768	1.8225	unchanged	0.863009	0.389791	0.491734	unchanged	Glycerophospholipids	--	--	HMDB0011390	52925093	--	Lipids and lipid-like molecules	Glycerophosphoethanolamines
pos_204	3-Methyldioxyindole	0.000343551	0.000149232	0.000437964	0.000117102	0.000368338	0.000275518	0.000183026	0.000141475	0.000150937	0.000101555	7.97e-05	9.38e-05	0.000135174	8.75e-05	0.00013952	0.00148531	0.00126324	0.00276804	0.00174234	0.00137935	2.60873	0.00499119	1.48234	unchanged	-0.732223	0.160795	1.2631	unchanged	-1.4025	0.0486002	1.26275	unchanged	Indoles and derivatives	C05834	Tryptophan metabolism(ko00380)	HMDB0004186	151066	3040-34-4	Organoheterocyclic compounds	Indolines
pos_205	2-O-alpha-D-Galactopyranosyl-1-deoxynojirimycin	0	1.01e-07	0	0	0	2.02e-06	4.3e-06	3.15e-07	1.4e-07	3.04e-06	0	0	0	0	0	2.4e-07	1.81e-06	2.48e-06	7.5e-06	1.85e-06	7.10804	0.0897295	1.03669	unchanged	6.60655	0.0711534	1.62808	unchanged	#NAME?	0.373901	0.642128	unchanged	--	--	--	--	--	--	--	--
pos_206	Epidermin	0.000394906	0.000281733	0.000380743	0.000822904	0.000296898	0.000125614	0.000129934	0.000200277	0.000156192	0.00011842	0.000803755	0.000926349	0.000411563	0.000212747	0.000467654	0.000152371	0.000241234	0.000212708	0.000262761	0.000389616	-0.790541	0.143744	0.898991	unchanged	-1.57563	0.0427563	1.7012	unchanged	0.374289	0.457626	0.519774	unchanged	--	--	--	--	--	--	--	--
pos_207	3-(8,11,14-Pentadecatrienyl)phenol	0.00024243	0.000225125	0.000193821	0.000219068	0.000147648	0.000222323	0.000365357	0.000283896	0.000298	0.000308012	0.000383541	0.000402208	0.000261701	0.000364088	0.000406436	0.000371549	0.000325923	0.000348436	0.000369497	0.000329336	0.763043	0.00020299	1.58415	unchanged	0.523274	0.0147016	1.82545	unchanged	0.822362	0.00169205	1.56486	unchanged	--	--	--	--	--	--	--	--
pos_208	Muricatenol	0.000305988	0.000139176	0.000403957	0.000189516	0.000418683	0.00032721	0.000227352	0.000126496	0.00026857	0.000197244	0.000103744	0.000177004	0.000148792	0.000137659	0.000198185	0.000377161	0.000246359	0.00063732	0.000802644	0.000348968	0.727183	0.152204	0.838162	unchanged	-0.345613	0.375584	0.855731	unchanged	-0.929062	0.0671862	1.16759	unchanged	Fatty Acyls	--	--	HMDB0035900	131751882	--	Lipids and lipid-like molecules	Fatty alcohols
pos_209	2-Hydroxylinolenic acid	0.000112011	2.33e-05	9.46e-05	5.25e-05	7.38e-05	5.82e-05	4.76e-05	3.78e-05	7e-05	4.15e-05	3.48e-05	4.41e-05	3.74e-05	4.72e-05	4.12e-05	0.000402956	0.000239384	0.000573342	0.000408907	0.000143026	2.3109	0.0178613	1.34931	unchanged	-0.481555	0.278119	1.04999	unchanged	-0.799299	0.123992	0.986825	unchanged	--	--	--	--	--	--	--	--
pos_210	3-[[5-Methyl-2-(1-methylethyl)cyclohexyl]oxy]-1,2-propanediol	1.39e-05	3.71e-06	2.07e-05	3.49e-06	1.01e-05	8.14e-06	2.3e-06	1.81e-06	4.03e-06	1.32e-06	1.65e-06	9.83e-07	8.66e-07	6.89e-07	8.02e-07	6.85e-05	0.000111389	0.00011134	7.76e-05	0.000104491	3.18947	0.000311164	1.5911	up	-1.55923	0.103738	1.45587	unchanged	-3.37882	0.0443698	1.2978	unchanged	--	--	--	--	--	--	--	--
pos_211	11-nitro-1-undecene	2.14e-05	1.92e-05	2.39e-05	2.13e-05	1.31e-05	2.07e-05	2.56e-05	1.69e-05	1.91e-05	2.42e-05	3.19e-05	2.75e-05	8.07e-05	2.88e-05	3.87e-05	1.82e-05	3.82e-05	2.11e-05	3.48e-05	2.03e-05	0.421534	0.192482	0.759376	unchanged	0.106009	0.553336	0.536029	unchanged	1.07079	0.0942019	1.08278	unchanged	--	--	--	--	--	--	--	--
pos_212	Galabiosylceramide (d18:1/26:0)	0	1.69e-05	1.49e-05	1.28e-05	3.44e-07	5.67e-07	0	5.28e-06	0	0	0	0	0	3.3e-07	1.19e-06	0	6.41e-06	0	0	0	-2.81036	0.103817	0.973107	unchanged	-2.9422	0.0992142	1.36935	unchanged	-4.8829	0.0763605	1.17943	unchanged	--	--	--	--	--	--	--	--
pos_213	Pregnanetriolone	8.54e-05	9.72e-05	8.35e-05	7.16e-05	6.64e-05	9.22e-05	9e-05	7.94e-05	8.9e-05	7.91e-05	7.67e-05	6.49e-05	6.31e-05	7.41e-05	5.21e-05	5.13e-05	5.37e-05	5.5e-05	4.58e-05	5.74e-05	-0.618304	0.0044495	1.43028	unchanged	0.0886428	0.432865	0.673248	unchanged	-0.288194	0.0704226	1.09135	unchanged	Steroids and steroid derivatives	--	--	HMDB0041997	150786	603-99-6	Lipids and lipid-like molecules	Pregnane steroids
pos_214	Acorusnol	0.000124093	6.26e-05	0.00011029	8.45e-05	7.93e-05	0.000105306	0.000146975	8.92e-05	0.000134864	0.000128106	0.000142572	0.000109814	0.00013143	0.00014473	0.000119745	0.000140067	0.000178508	0.000238883	0.000207472	0.000143017	0.978734	0.0056008	1.38209	unchanged	0.391668	0.0956148	1.28388	unchanged	0.492767	0.0245626	1.30062	unchanged	--	--	--	--	--	--	--	--
pos_215	Mabiogenin 3-[rhamnosyl-(1->6)-glucoside]	0.000393555	0.000238685	0.00119598	0.000134088	0.000389656	0.00038861	0.000209768	0.000317967	0.000230707	0.000149627	0.000266844	0.000196383	0.000215105	0.000220415	0.000131794	0.00199472	0.0030571	0.00167195	0.00869346	0.00663835	3.22921	0.046104	1.1698	unchanged	-0.859044	0.329248	0.949211	unchanged	-1.19046	0.23301	0.84586	unchanged	--	--	--	--	--	--	--	--
pos_216	Corchorifatty acid A	0.00168478	0.000372926	0.0012417	0.00168178	0.00121917	0.00117884	0.00105176	0.00062886	0.000819614	0.000785788	0.00152542	0.00138333	0.00279656	0.00147677	0.0018277	0.000720731	0.000490002	0.000537185	0.000455532	0.000472542	-1.21227	0.0406937	1.21613	unchanged	-0.473732	0.234215	1.08614	unchanged	0.539145	0.150383	0.928811	unchanged	--	--	--	--	--	--	--	--
pos_217	Porson	0.000144827	0.000205668	5.88e-05	1.72e-05	9.59e-05	0.000166795	0.000191141	0.000115558	0.000227043	0.00021615	6.59e-05	5.73e-05	5.24e-05	5.89e-05	3.57e-05	3.91e-05	4.46e-05	6.12e-05	5.37e-05	5.25e-05	-1.05725	0.174736	0.78996	unchanged	0.811308	0.0819407	1.44217	unchanged	-0.951677	0.200935	0.876331	unchanged	--	--	--	--	--	--	--	--
pos_218	Lucyoside N	3.2e-05	1.56e-05	3.22e-05	2.11e-05	1.67e-05	3.26e-05	4.06e-05	3.67e-05	3.75e-05	4.81e-05	5.29e-05	5.41e-05	4.72e-05	5.23e-05	5.36e-05	2.8e-05	5.27e-05	4.42e-05	4.24e-05	4.4e-05	0.846132	0.00848272	1.2856	unchanged	0.733484	0.00958018	1.82913	unchanged	1.14642	0.000744483	1.6684	up	Prenol lipids	--	--	HMDB0041040	78407206	152845-77-7	Lipids and lipid-like molecules	Terpene glycosides
pos_219	4Alpha-hydroxymethyl-5alpha-cholesta-8-en-3beta-ol	0.000844519	0.00033611	0.000774057	0.000749342	0.000490493	0.000709298	0.000657274	0.000463524	0.000646657	0.00086857	0.000967959	0.00110805	0.000673578	0.000920541	0.00138744	0.00142878	0.00267059	0.00214619	0.00182202	0.00268425	1.75091	0.0018873	1.492	unchanged	0.0665457	0.802924	0.166252	unchanged	0.662844	0.0408142	1.19763	unchanged	--	--	--	--	--	--	--	--
pos_220	Ethyl beta-D-glucopyranoside	1.73e-05	9.52e-05	1.79e-05	0.000129345	6.85e-05	8.14e-05	5.9e-05	7.06e-05	7.73e-05	7.03e-05	4.04e-05	0.000126021	0.000129524	0.000140444	0.000177503	0.000107384	0.000222728	0.000436628	0.000365794	0.000110978	1.9218	0.0489239	1.14812	unchanged	0.127563	0.797287	0.278442	unchanged	0.903426	0.106237	0.972873	unchanged	Organooxygen compounds	--	--	HMDB0029968	121667	3198-49-0	Organic oxygen compounds	Carbohydrates and carbohydrate conjugates
pos_221	Yuzu lactone	4.32e-05	2.2e-05	3.39e-05	3.21e-05	3.41e-05	3.3e-05	2.54e-05	2.62e-05	4.01e-05	2.64e-05	2.88e-05	3.24e-05	3.38e-05	3.54e-05	3.04e-05	0.000119222	5.73e-05	9.3e-05	7.29e-05	5.13e-05	1.25354	0.0188809	1.32678	unchanged	-0.128134	0.542089	0.660676	unchanged	-0.0384292	0.817977	0.108243	unchanged	--	--	--	--	--	--	--	--
pos_222	(1R,2R,4R,8R)-p-Menthane-2,8,9-triol	5.5e-06	1.54e-06	4.46e-06	3.44e-06	4.76e-06	6.76e-07	1.37e-06	1.99e-06	4.4e-06	1.02e-06	1.59e-06	8.85e-07	4.89e-07	1.73e-06	2.52e-07	8.29e-06	9.85e-06	1.29e-05	1.07e-05	8e-06	1.33602	0.000811445	1.48358	unchanged	-1.05691	0.0646305	1.51661	unchanged	-1.99374	0.00922271	1.42964	unchanged	--	--	--	--	--	--	--	--
pos_223	xi-3-Methyl-3-cyclohexen-1-ol	3.22e-05	1.41e-05	2.47e-05	2.59e-05	2.47e-05	1.6e-05	1.72e-05	1.72e-05	2.76e-05	1.97e-05	1.99e-05	2.11e-05	1.41e-05	2.35e-05	2.17e-05	3.67e-05	4.62e-05	5.64e-05	5.16e-05	3.92e-05	0.920556	0.00198031	1.42784	unchanged	-0.314918	0.225279	1.09207	unchanged	-0.275414	0.249215	0.677482	unchanged	--	--	--	--	--	--	--	--
pos_224	All-trans-13,14-dihydroretinol	5.33e-05	3.46e-05	6.11e-05	4.62e-05	6.27e-05	4.87e-05	3.93e-05	4.46e-05	4.12e-05	3.77e-05	3.28e-05	3.79e-05	2.75e-05	3.43e-05	3.86e-05	0.000131652	0.000136032	0.0001356	0.000113031	0.00014108	1.34979	3.59e-06	1.61826	up	-0.286926	0.152348	1.31033	unchanged	-0.592282	0.0248494	1.32723	unchanged	Prenol lipids	C15492	Retinol metabolism(ko00830)	HMDB0011618	446798	115797-14-3	Lipids and lipid-like molecules	Retinoids
pos_225	Pacific Ciguatoxin 4A	3.11e-05	1.42e-05	6.39e-05	1.93e-05	1.24e-05	3.62e-05	4.52e-05	2.8e-05	3.16e-05	2.77e-05	8.48e-05	6.78e-05	5.6e-05	6.11e-05	7.02e-05	4.21e-05	8.01e-05	6.35e-05	5.16e-05	6.58e-05	1.10423	0.025579	1.15985	unchanged	0.26037	0.60292	0.375459	unchanged	1.26961	0.00986858	1.4052	unchanged	--	--	--	--	--	--	--	--
pos_226	Thiamine	0.000133055	0.000155016	0.000208015	0.000118989	0.000124699	0.000179144	0.000211068	0.000237803	0.000261227	0.000178245	0.000159746	0.000180872	0.000106706	0.000155804	0.00013305	0.000120616	0.000169446	0.00014966	0.000155615	0.000215656	0.132605	0.543884	0.343173	unchanged	0.529062	0.0213855	1.6187	unchanged	-0.00703144	0.973012	0.0978014	unchanged	Diazines	C00378	Thiamine metabolism(ko00730);;ABC transporters(ko02010);;Sulfur relay system(ko04122);;Vitamin digestion and absorption(ko04977);;Metabolic pathways(ko01100)	HMDB0000235	1130	70-16-6	Organoheterocyclic compounds	Pyrimidines and pyrimidine derivatives
pos_227	Tryptophyl-Proline	0.00249501	0.00146817	0.00107799	0.00111423	0.0020516	0.00132335	0.00181483	0.00148632	0.00173851	0.00161183	0.00174855	0.00153652	0.00295681	0.00176329	0.00131819	0.00151327	0.00194529	0.00265444	0.002456	0.00175591	0.3312	0.261622	0.690328	unchanged	-0.0414008	0.879125	0.110133	unchanged	0.183993	0.58886	0.370894	unchanged	Carboxylic acids and derivatives	--	--	HMDB0029091	14409732	--	Organic acids and derivatives	Amino acids, peptides, and analogues
pos_228	28-[Glucosyl-(1->6)-glucosyl]oleanolic acid 3-arabinoside	0.000305549	0.000241934	0.00100547	0.000128236	0.000542386	0.000306453	0.000133837	0.00025179	0.000191709	0.000118863	0.000126049	0.000114365	0.000115932	9.08e-05	7.32e-05	0.00194536	0.00249095	0.00181082	0.00524452	0.00298729	2.70301	0.0151669	1.33594	unchanged	-1.14906	0.194267	1.209	unchanged	-2.09528	0.0937909	1.14532	unchanged	--	--	--	--	--	--	--	--
pos_229	7,8-Dehydro-3,4-dihydro-beta-ionol	0.000286967	7.23e-05	0.000145439	0.000148792	8.51e-05	0.00016891	0.000130754	9.74e-05	0.000141419	0.000219137	0.000240161	0.000294854	0.000152726	0.000303086	0.000487399	0.000195298	0.000380407	0.000371624	0.000248375	0.000279507	0.997958	0.0225324	1.18556	unchanged	0.0366576	0.932686	0.0405919	unchanged	1.0009	0.0618387	1.1296	unchanged	--	--	--	--	--	--	--	--
pos_230	alpha-Ionol O-[arabinosyl-(1->6)-glucoside]	3.34e-05	5.29e-06	1.1e-05	4.21e-05	3.94e-07	3.21e-05	0.000147855	7.59e-06	2.84e-05	9.22e-05	0.000178417	9.57e-06	9.11e-05	0.000202523	3.64e-05	1.56e-06	4.57e-08	5.28e-08	7.82e-06	9.18e-08	-3.26547	0.113627	0.96718	unchanged	1.74278	0.172982	1.25109	unchanged	2.4919	0.0878597	1.11638	unchanged	--	--	--	--	--	--	--	--
pos_231	Pregeijerene	3.65e-05	2.26e-05	5.46e-05	3.12e-05	3.47e-05	3.12e-05	2.27e-05	2.59e-05	3.2e-05	2.16e-05	3e-05	3.36e-05	2.2e-05	2.7e-05	2.5e-05	0.000127314	0.000134518	0.000130491	0.00010014	0.00014463	1.82729	1.68e-05	1.60635	up	-0.426937	0.1627	1.30678	unchanged	-0.385371	0.193257	0.862369	unchanged	--	--	--	--	--	--	--	--
pos_232	Humulenol II	5.15e-05	1.64e-05	4.46e-05	4.31e-05	2.21e-05	3.57e-05	3.56e-05	2.38e-05	3.33e-05	3.98e-05	5.54e-05	7.63e-05	3.85e-05	6.03e-05	5.04e-05	4.34e-05	6.67e-05	7.79e-05	4.06e-05	5.56e-05	0.677031	0.0618823	1.01228	unchanged	-0.0784948	0.807874	0.279183	unchanged	0.660357	0.0562403	1.12374	unchanged	--	--	--	--	--	--	--	--
pos_233	Deoxycholic acid glycine conjugate	5.53e-05	4.12e-05	8.81e-05	6.04e-05	3.19e-05	5.57e-05	8.32e-05	5.5e-05	7.67e-05	8.53e-05	5.26e-05	4.23e-05	5.24e-05	5.38e-05	4.85e-05	2.24e-05	5.84e-05	3.97e-05	3.49e-05	4.78e-05	-0.447263	0.23632	0.73583	unchanged	0.361649	0.217706	1.00188	unchanged	-0.149631	0.606146	0.351317	unchanged	--	--	--	--	--	--	--	--
pos_234	Pinostilbenoside	0.0003447	0.000275402	0.000432064	0.000461215	0.000387726	0.000605914	0.000253485	0.000300799	0.000363144	0.000267233	0.000110112	0.00028326	8.08e-05	7.2e-05	0.000109875	1.37e-05	6.12e-05	5.91e-05	6.02e-05	4.47e-05	-2.99163	0.000300892	1.62687	down	-0.0864172	0.771218	0.38696	unchanged	-1.53488	0.00128759	1.54049	down	--	--	--	--	--	--	--	--
pos_235	3'-Hydroxy-T2-triol	0.000960675	0.000623966	0.000812273	0.000605551	0.000717915	0.000908908	0.00123315	0.000943235	0.00102276	0.00107414	0.00112185	0.00104813	0.00107241	0.00116538	0.000855438	0.000955541	0.00104913	0.00133475	0.00121205	0.00100573	0.578909	0.00515916	1.35813	unchanged	0.47811	0.0101513	1.81492	unchanged	0.500492	0.00693043	1.40979	unchanged	--	--	--	--	--	--	--	--
pos_236	Methoxamine	0.000121448	7.54e-05	6.27e-05	6.72e-05	0.000119257	6.91e-05	9.92e-05	8.34e-05	0.000103096	7.63e-05	0.000123367	0.000116503	0.000127582	0.000112469	9.6e-05	0.000684647	0.00129088	0.000508632	0.00181863	0.00132101	3.65631	0.0118327	1.39476	unchanged	-0.0492263	0.842788	0.172113	unchanged	0.368831	0.118135	1.00214	unchanged	--	--	--	--	--	--	--	--
pos_237	(S)-2,3-Dihydro-7-hydroxy-2-methyl-4-oxo-4H-1-benzopyran-5-acetic acid	2.52e-06	3.16e-06	2.88e-07	9.92e-08	8.41e-07	1.39e-06	3.13e-07	3.97e-07	5.87e-07	7.34e-07	2.23e-06	1.5e-06	6.42e-06	3.34e-06	1.98e-07	2.79e-06	3.44e-06	3.94e-06	1.28e-06	1.33e-06	0.885052	0.192467	0.802993	unchanged	-1.01684	0.330489	0.800373	unchanged	0.985184	0.306377	0.640092	unchanged	--	--	--	--	--	--	--	--
pos_238	1,8-Heptadecadiene-4,6-diyne-3,10-diol	0.000217769	0.000470347	0.000181073	0.000158843	0.000232914	0.000255821	0.000300887	0.000317572	0.00025141	0.000253483	0.000189999	0.00016151	0.000283804	0.000178547	0.000176634	0.00010003	0.000167035	0.000112335	0.000112863	0.000113003	-1.05887	0.0786761	1.02161	unchanged	0.129295	0.701188	0.442028	unchanged	-0.348289	0.40874	0.584052	unchanged	--	--	--	--	--	--	--	--
pos_239	Bilirubin	0.00277949	0.0020451	0.00625518	0.00416279	0.00478286	0.00203129	0.00120403	0.00966267	0.00440972	0.00073284	0.00210634	0.00765029	0.00300813	0.00300325	0.00401715	0.000382415	0.000943313	0.000583075	0.0020722	0.000964444	-2.01766	0.011967	1.37694	unchanged	-0.150588	0.833392	0.269757	unchanged	-0.0174137	0.969687	0.0664549	unchanged	Tetrapyrroles and derivatives	C00486	Porphyrin and chlorophyll metabolism(ko00860);;Metabolic pathways(ko01100);;Bile secretion(ko04976)	HMDB0000054	5280352	635-65-4	Organoheterocyclic compounds	Bilirubins
pos_240	Cyclokievitone hydrate	0.000103281	9.01e-05	0.000137391	0.000135241	0.000105147	0.000188191	7.48e-05	8.98e-05	0.00010773	7.15e-05	3.18e-05	8.69e-05	2.11e-05	1.72e-05	2.54e-05	1.77e-05	2.72e-05	2.43e-05	5.71e-05	4.68e-05	-1.72236	0.000203009	1.5627	down	-0.102425	0.750381	0.413409	unchanged	-1.64723	0.00155719	1.54664	down	--	--	--	--	--	--	--	--
pos_241	MG(20:3(11Z,14Z,17Z)/0:0/0:0)	0.000304797	0.00032521	0.000263848	0.000290456	0.000354796	0.000305447	0.000555335	0.00031598	0.000273379	0.000289392	0.000212665	0.000209	0.000210232	0.000298858	0.000222283	0.000193016	0.000169082	0.000182857	0.000183545	0.000190785	-0.743509	0.000833135	1.56611	unchanged	0.176606	0.497749	0.685935	unchanged	-0.416654	0.0104007	1.36607	unchanged	--	--	--	--	--	--	--	--
pos_242	TG(22:5(4Z,7Z,10Z,13Z,16Z)/20:5(5Z,8Z,11Z,14Z,17Z)/22:6(4Z,7Z,10Z,13Z,16Z,19Z))	0.000327578	0.000775263	0.000307387	0.000394494	0.000359015	0.000380488	0.000517084	0.000226336	0.000401924	0.000522538	0.000793761	0.000436763	0.000405137	0.000762449	0.000209084	0.000240983	0.000106112	0.000108746	7.18e-05	0.000301874	-1.38322	0.0342561	1.13863	unchanged	-0.0790487	0.828469	0.0528793	unchanged	0.268973	0.549814	0.363129	unchanged	Glycerolipids	--	--	HMDB0055123	131765666	--	Lipids and lipid-like molecules	Triradylcglycerols
pos_243	(2E,11Z)-Wyerone acid	1.75e-06	1.48e-06	3.97e-06	7.19e-06	7.86e-07	3.64e-06	9.12e-06	6.59e-06	3.74e-06	1.01e-05	1e-05	1.2e-05	7.3e-06	6.4e-06	1.07e-05	4.73e-05	7.06e-05	0.000106143	0.000147509	4.62e-05	4.78252	0.0139775	1.38964	unchanged	1.12848	0.0768237	1.45101	unchanged	1.61155	0.00419746	1.47172	unchanged	--	--	--	--	--	--	--	--
pos_244	Heliannuol B	8.08e-05	4.29e-05	6.08e-05	4.69e-05	5.21e-05	6.14e-05	0.000109137	6.56e-05	7.89e-05	9.26e-05	9.72e-05	9.19e-05	0.000106613	0.00011514	7.04e-05	9.95e-05	0.000104321	0.000146099	0.000117555	9.25e-05	0.981894	0.00187595	1.45404	unchanged	0.523636	0.0578733	1.5015	unchanged	0.763287	0.00468775	1.44795	unchanged	--	--	--	--	--	--	--	--
pos_245	Dopaxanthin	4.78e-06	1.79e-08	5.6e-06	8.98e-07	1.29e-06	4.28e-08	2.38e-07	8.11e-07	3.52e-07	1.27e-07	2.44e-05	4.14e-05	3.61e-05	4.53e-05	1.07e-05	1.67e-05	1.15e-05	1.92e-05	1.44e-06	3.25e-05	2.69191	0.0521912	1.14272	unchanged	-3.00171	0.120156	1.42455	unchanged	3.64786	0.0091226	1.49339	unchanged	--	--	--	--	--	--	--	--
pos_246	LysoPC(16:0)	0.0216181	0.0116285	0.029568	0.0262462	0.0117163	0.0294614	0.0273734	0.0206554	0.0230586	0.02858	0.0272523	0.0214331	0.0312933	0.0331045	0.0395202	0.0376715	0.0244291	0.0318878	0.0191247	0.0234157	0.438039	0.187219	0.752452	unchanged	0.357643	0.214966	0.986955	unchanged	0.59862	0.0624476	1.1123	unchanged	Glycerophospholipids	C04230	Glycerophospholipid metabolism(ko00564);;Choline metabolism in cancer(ko05231)	HMDB0013122	24779527	--	Lipids and lipid-like molecules	Glycerophosphocholines
pos_247	N-Acetylornithine	1.36e-05	1.06e-05	9.1e-06	1.09e-05	8.22e-06	5.89e-06	1.68e-05	2.34e-05	1.58e-05	2.27e-05	1.13e-05	1.22e-05	6.82e-06	1.06e-05	1.24e-05	4.63e-06	9.01e-06	1.03e-05	1.21e-05	9.64e-06	-0.201181	0.405602	0.483373	unchanged	0.68736	0.112081	1.41218	unchanged	0.0240626	0.901277	0.124019	unchanged	Carboxylic acids and derivatives	C00437	Biosynthesis of amino acids(ko01230);;Metabolic pathways(ko01100);;Arginine biosynthesis(ko00220);;2-Oxocarboxylic acid metabolism(ko01210)	HMDB0003357	439232	6205-08-09	Organic acids and derivatives	Amino acids, peptides, and analogues
pos_248	3a,6b,7b,12a-Tetrahydroxy-5b-cholanoic acid	0.0006368	0.00154991	0.000616892	0.000612364	0.000747267	0.000817565	0.00112883	0.00107225	0.000883315	0.00104668	0.00133102	0.000916681	0.00129265	0.000999797	0.0011599	0.000580391	0.000931292	0.000388469	0.000448447	0.000752524	-0.424915	0.3423	0.55011	unchanged	0.249325	0.448189	0.790191	unchanged	0.453267	0.175969	0.826884	unchanged	--	--	--	--	--	--	--	--
pos_249	Lepidiumterpenyl ester	0.00266245	0.00318447	0.00192091	0.00190172	0.00166509	0.00161843	0.0023106	0.00401684	0.00308576	0.00301471	0.00339148	0.00209759	0.00223596	0.00183052	0.00183576	0.000651522	0.00161968	0.000588458	0.000650041	0.00145956	-1.18964	0.00857351	1.29032	unchanged	0.309455	0.306589	0.906563	unchanged	0.00719648	0.978366	0.0239602	unchanged	--	--	--	--	--	--	--	--
pos_250	(R)-3-Hydroxy-Octadecanoic acid	1.41e-05	1.09e-05	2.27e-05	8.99e-06	1.3e-05	1.25e-05	9.38e-06	1.01e-05	9.26e-06	9.12e-06	2.23e-05	2.35e-05	2.13e-05	1.78e-05	1.36e-05	1.1e-05	1.32e-05	1.78e-05	9.18e-06	8.86e-06	-0.216112	0.520522	0.398028	unchanged	-0.470083	0.177409	1.24687	unchanged	0.496594	0.091452	0.959181	unchanged	--	--	--	--	--	--	--	--
pos_251	PS(14:0/14:0)	2.13e-05	2.14e-05	1.04e-05	7.34e-06	3.31e-05	2.35e-05	0.000145043	1.9e-05	7.42e-06	2.94e-05	9.86e-06	1.69e-05	2.3e-05	1.21e-05	2.5e-05	2.07e-05	2.49e-05	1.69e-05	1.87e-05	1.97e-05	0.108669	0.772263	0.19465	unchanged	1.26284	0.362902	0.889671	unchanged	-0.106498	0.814409	0.170011	unchanged	Glycerophospholipids	--	--	HMDB0012330	123699	--	Lipids and lipid-like molecules	Glycerophosphoserines
pos_252	(卤)-2,2,6-Trimethylcyclohexanone	0.000585577	0.000415627	0.000397447	0.000788428	0.000938322	0.000598891	0.000529718	0.000575264	0.00053229	0.000634024	0.00041509	0.000542938	0.000462983	0.000471055	0.000629608	0.000634018	0.000402198	0.000608727	0.000611271	0.000418885	-0.224449	0.472062	0.447123	unchanged	-0.122896	0.657335	0.380278	unchanged	-0.309659	0.32956	0.585941	unchanged	--	--	--	--	--	--	--	--
pos_253	Perilloside B	4.08e-05	2.27e-05	2.87e-05	4.01e-05	3.58e-05	6.44e-05	3.36e-05	3.7e-05	4.45e-05	3.35e-05	1.41e-05	2.25e-05	1.45e-05	1.81e-05	1.16e-05	2.24e-06	5.37e-06	9.64e-06	9.55e-06	7.24e-06	-2.30379	0.000684119	1.56452	down	0.341457	0.229759	0.885707	unchanged	-1.05836	0.0042509	1.4631	unchanged	--	--	--	--	--	--	--	--
pos_254	Dihydrodigoxin	5.13e-06	3.94e-06	4.81e-06	1.43e-07	1.97e-06	1.45e-06	5.2e-06	1.74e-06	4.22e-06	1.98e-06	1.91e-05	8.02e-06	1.5e-05	1.66e-05	3.74e-06	4.29e-05	5.53e-05	5.72e-05	4.52e-05	4.48e-05	3.94012	3.58e-05	1.64863	up	-0.132626	0.821775	0.198104	unchanged	1.96458	0.028246	1.30846	unchanged	Steroids and steroid derivatives	--	--	HMDB0041879	92217	5297-10-09	Lipids and lipid-like molecules	Steroid lactones
pos_255	Soyasapogenol B 3-O-b-D-glucuronide	0.000161937	0.000106936	0.000307175	0.000116449	0.000147877	0.000179123	0.00017598	0.000165598	0.000175533	0.000144703	0.000167755	0.000159713	0.000135736	0.000161646	0.000146044	0.000423639	0.000648821	0.000434434	0.00119784	0.000808202	2.06358	0.0181306	1.30751	unchanged	0.000965441	0.997695	0.105935	unchanged	-0.124499	0.722992	0.28723	unchanged	--	--	--	--	--	--	--	--
pos_256	MG(0:0/20:4(8Z,11Z,14Z,17Z)/0:0)	0.000961307	0.000607211	0.000668428	0.000718614	0.000858585	0.000890134	0.000651149	0.00078728	0.00161123	0.000778714	0.000431288	0.000734896	0.00050179	0.000403805	0.00082489	0.000552995	0.000235282	0.000324545	0.000277899	0.000324434	-1.15302	0.00121778	1.44754	unchanged	0.306971	0.367223	0.670791	unchanged	-0.396965	0.125817	0.898505	unchanged	--	--	--	--	--	--	--	--
pos_257	Vasopressin	1.11e-05	8.48e-08	0	0	2.83e-06	2.22e-05	1.27e-05	0	5.37e-05	1.26e-05	1.32e-06	3.79e-07	2.7e-06	4.35e-06	0	1.52e-06	0	3.38e-08	0	6.97e-07	-2.63647	0.336099	0.576444	unchanged	2.85405	0.127577	1.21995	unchanged	-0.678505	0.664747	0.241478	unchanged	--	--	--	--	--	--	--	--
pos_258	Nepetaside	0.000133579	0.000111154	0.000153513	0.000115715	0.000104712	0.000142031	0.000181751	0.000165853	0.000190226	0.000169957	0.000197875	0.000213712	0.000167665	0.000196037	0.000141947	0.000124218	0.000153926	0.000160682	0.000148743	0.000158533	0.270195	0.0522772	1.0464	unchanged	0.457975	0.00507698	1.87027	unchanged	0.568113	0.00611221	1.41621	unchanged	--	--	--	--	--	--	--	--
pos_259	(S,E)-Zearalenone	0.000117024	0.000122401	0.000178002	0.000117869	0.000102865	0.000233047	0.000100859	0.000137484	0.000147519	9.31e-05	2.43e-05	6.14e-05	1.87e-05	1.46e-05	2.53e-05	5.66e-06	2.45e-05	1.72e-05	2.83e-05	2.03e-05	-2.73306	0.000657285	1.59009	down	0.15804	0.617919	0.291915	unchanged	-2.14542	0.00041344	1.65403	down	--	--	--	--	--	--	--	--
pos_260	Ganoderal A	2.88e-05	2.31e-05	2.69e-05	2.44e-05	2.38e-05	2.86e-05	3.14e-05	3e-05	2.96e-05	3.29e-05	2.16e-05	2.18e-05	2.16e-05	2.43e-05	2.49e-05	2.08e-05	2.72e-05	2.57e-05	2.41e-05	1.68e-05	-0.14733	0.292069	0.630027	unchanged	0.264874	0.00540181	1.91982	unchanged	-0.151617	0.090097	0.995366	unchanged	--	--	--	--	--	--	--	--
pos_261	4-Hydroxycitrulline	2.91e-06	1.19e-06	2.54e-06	2.48e-06	3.69e-06	2.79e-06	2.32e-06	3.53e-06	1.04e-06	2.04e-06	2.03e-06	1.97e-06	1.71e-06	2.04e-06	2.43e-06	6.83e-06	4.91e-06	7.38e-06	5.59e-06	4.19e-06	1.174	0.00274954	1.42327	unchanged	-0.127645	0.717483	0.341968	unchanged	-0.329582	0.273176	0.68234	unchanged	--	--	--	--	--	--	--	--
pos_262	SM(d18:1/12:0)	1.02e-06	3.05e-06	4.12e-06	8.58e-07	1.17e-06	6.77e-06	1.1e-05	9.99e-08	2.14e-06	9.58e-06	5.96e-06	4.7e-06	1.5e-05	1.23e-05	6.43e-06	1.32e-05	6.73e-06	1.14e-05	1.74e-05	3.55e-06	2.35588	0.0233731	1.29184	unchanged	1.53535	0.140966	1.32575	unchanged	2.11804	0.0242854	1.31879	unchanged	--	--	--	--	--	--	--	--
pos_263	4-OH-Retinal	2.24e-06	1.11e-05	1.42e-06	2.6e-08	0	4.01e-06	4.32e-06	1.29e-06	1.57e-06	1.01e-08	2.17e-06	4.61e-07	4.86e-06	6.72e-07	2.95e-08	0	3.97e-08	7e-08	0	3.13e-07	-5.12997	0.239738	0.691057	unchanged	-0.403274	0.760034	0.197919	unchanged	-0.855124	0.582107	0.403608	unchanged	--	--	--	--	--	--	--	--
pos_264	(+)-(S)-Carvone	4.57e-05	5.2e-05	3.76e-05	4.05e-05	3.96e-05	5.09e-05	4.67e-05	4.28e-05	4.23e-05	4.26e-05	3.66e-05	3.21e-05	3.5e-05	3.78e-05	3.08e-05	2.48e-05	2.81e-05	2.42e-05	2.67e-05	2.54e-05	-0.736781	0.00187487	1.51456	unchanged	0.0652811	0.538736	0.579515	unchanged	-0.320818	0.025741	1.29141	unchanged	Prenol lipids	--	--	HMDB0004487	16724	2244-16-8	Lipids and lipid-like molecules	Monoterpenoids
pos_265	4,6-Decadiyn-1-ol	6.23e-05	3.81e-05	4.88e-05	4.45e-05	5.45e-05	5.58e-05	8.63e-05	5.12e-05	5.97e-05	7.3e-05	4.2e-05	5.75e-05	5.43e-05	7.5e-05	5.31e-05	0.000134338	8.34e-05	0.000214683	0.000158064	0.000102913	1.48184	0.0166439	1.36614	unchanged	0.392909	0.0819519	1.42754	unchanged	0.183122	0.351358	0.593092	unchanged	--	--	--	--	--	--	--	--
pos_266	D6-Ambrettolide	9.46e-05	5.77e-05	0.000159761	5.55e-05	9.99e-05	8.44e-05	4.67e-05	5.67e-05	5.93e-05	3.93e-05	4.48e-05	5.26e-05	3.71e-05	4.3e-05	3.18e-05	0.000428703	0.000463566	0.000434444	0.000345148	0.000492017	2.21041	7.2e-06	1.61628	up	-0.707104	0.132892	1.36518	unchanged	-1.15947	0.0512233	1.26748	unchanged	--	--	--	--	--	--	--	--
pos_267	2-Acetyl-1,5,6,7-tetrahydro-6-hydroxy-7-(hydroxymethyl)-4H-azepine-4-one	0.000790782	0.000841395	0.000548312	0.000504536	0.00105959	0.00072766	0.000468907	0.000489303	0.000972398	0.000448103	0.000718056	0.000796051	0.000639232	0.000523396	0.000595295	0.000342608	0.000465272	0.000559748	0.000562238	0.00044883	-0.654646	0.0525749	1.09025	unchanged	-0.269587	0.399764	0.760259	unchanged	-0.194631	0.433709	0.530846	unchanged	--	--	--	--	--	--	--	--
pos_268	Talaromycin A	2.81e-05	1.2e-05	2.92e-05	3.54e-05	1.98e-05	2.1e-05	2.37e-05	1.99e-05	2.69e-05	2.79e-05	2.96e-05	3.9e-05	1.94e-05	3.75e-05	2.53e-05	2.61e-05	2.63e-05	3.67e-05	2.43e-05	1.98e-05	0.0976641	0.733458	0.189973	unchanged	-0.0596763	0.825902	0.25449	unchanged	0.276476	0.365763	0.6028	unchanged	--	--	--	--	--	--	--	--
pos_269	DG(18:4(6Z,9Z,12Z,15Z)/20:5(5Z,8Z,11Z,14Z,17Z)/0:0)	0.000137272	3.63e-05	0.000190449	0.0001811	4.47e-05	4.97e-05	6.83e-05	6.67e-05	0.00014268	7.52e-05	0.000173021	0.000245221	8.17e-05	0.000131355	9.52e-05	3.83e-05	5.68e-05	5.97e-05	5.37e-05	6.69e-05	-1.09851	0.128732	0.962676	unchanged	-0.551126	0.347257	0.899648	unchanged	0.300831	0.553881	0.394216	unchanged	Glycerolipids	--	--	HMDB0007346	53478175	--	Lipids and lipid-like molecules	Diradylglycerols
pos_270	3-Hydroxy-5Z-octenyl acetate	8.5e-06	3.03e-06	1.13e-05	4.6e-06	3.38e-06	5.74e-06	5.65e-06	4.91e-06	7.11e-06	5.1e-06	5.44e-06	5.39e-06	3.13e-06	5.43e-06	4.12e-06	1.28e-05	1.02e-05	1.75e-05	1.54e-05	6.97e-06	1.02574	0.0323957	1.13927	unchanged	-0.113046	0.792054	0.350365	unchanged	-0.392027	0.425363	0.541028	unchanged	--	--	--	--	--	--	--	--
pos_271	Rockogenin	0.000648043	0.000951497	0.000985182	0.00101576	0.000707172	0.000780215	0.00116199	0.00134305	0.0013065	0.00156518	0.00119976	0.00168927	0.000692072	0.00130729	0.000878924	0.000555271	0.00166368	0.000613577	0.000278518	0.00153737	0.109834	0.824669	0.10761	unchanged	0.515313	0.0466709	1.60337	unchanged	0.420997	0.178714	0.821312	unchanged	--	--	--	--	--	--	--	--
pos_272	(3S,5R,6R,7E)-3,5,6-Trihydroxy-7-megastigmen-9-one	1.6e-05	1.08e-05	2.46e-05	2.14e-05	1.1e-05	1.55e-05	2.17e-05	1.37e-05	1.97e-05	2.45e-05	1.85e-05	1.72e-05	1.05e-05	2.32e-05	1.07e-05	9.04e-06	1.14e-05	1.27e-05	1.06e-05	1.29e-05	-0.566015	0.120845	0.971328	unchanged	0.183499	0.52421	0.530145	unchanged	-0.0635528	0.849426	0.12208	unchanged	--	--	--	--	--	--	--	--
pos_273	3-Fucosyllactose	3.44e-05	5.74e-05	7.66e-05	5.24e-05	2.58e-05	0.000111954	4.67e-05	0.000139763	6.36e-05	3.64e-05	8.52e-06	4.87e-06	1.6e-05	1.51e-05	8.41e-06	7.6e-06	3.69e-05	1.9e-05	6.76e-05	3.38e-05	-0.581662	0.260705	0.680727	unchanged	0.692117	0.216079	0.964668	unchanged	-2.21924	0.0107176	1.508	unchanged	--	--	--	--	--	--	--	--
pos_274	Nepetariaside	0.00116627	0.000905233	0.00152276	0.00132583	0.00110285	0.00213343	0.000842691	0.00102152	0.00116908	0.000739276	0.000205305	0.000542564	0.000168657	0.000121159	0.000308598	7.23e-05	0.000203687	0.000213419	0.000200748	0.000141696	-2.85608	0.000347607	1.62311	down	-0.0282897	0.934146	0.216022	unchanged	-2.16149	0.000137776	1.66274	down	--	--	--	--	--	--	--	--
pos_275	Tenuazonic acid	0.000399076	0.000452051	0.000261056	0.000344734	0.000261463	0.00028864	0.000416351	0.000626994	0.000546652	0.000513449	0.000802888	0.000594339	0.000688851	0.000564194	0.000462081	0.000477881	0.000470555	0.000401864	0.000324793	0.000442406	0.301312	0.13082	0.897572	unchanged	0.47722	0.0940943	1.38353	unchanged	0.856957	0.00511985	1.47227	unchanged	Pyrrolines	--	--	HMDB0036074	54678599	610-88-8	Organoheterocyclic compounds	--
pos_276	Soyasaponin A2	0.00011147	1.88e-05	9.14e-05	5.06e-06	2.66e-05	3.68e-05	1.99e-05	1.61e-05	3.05e-05	1.27e-05	2.38e-05	9.96e-06	1.66e-05	1.58e-05	5.43e-06	0.000441987	0.00174639	0.00033149	0.00123542	0.00099476	4.22902	0.0257597	1.27467	unchanged	-1.12691	0.269506	1.05662	unchanged	-1.82243	0.162947	0.917936	unchanged	--	--	--	--	--	--	--	--
pos_277	3-hydroxytridecanoic acid	0.000131884	6.97e-05	0.000198066	9.67e-05	0.000106016	9.59e-05	8.11e-05	8.74e-05	9.42e-05	9.1e-05	8.47e-05	9.53e-05	6.4e-05	8.84e-05	9.99e-05	0.000404322	0.000363878	0.000570027	0.000626629	0.000311143	1.91784	0.00353233	1.47475	unchanged	-0.421648	0.234852	1.14517	unchanged	-0.478635	0.198097	0.860658	unchanged	--	--	--	--	--	--	--	--
pos_278	(10betaH,11xi)-11-Hydroxy-13-nor-6-eremophilen-8-one	9.24e-05	2.21e-05	4.3e-05	5.59e-05	2.36e-05	4.11e-05	4.57e-05	2.81e-05	4.5e-05	7.66e-05	9.91e-05	0.000153837	5.51e-05	0.000111011	0.000119933	4.45e-05	0.000123471	7.82e-05	3.9e-05	5.68e-05	0.529307	0.325695	0.576203	unchanged	-0.0029588	0.995074	0.0073127	unchanged	1.18564	0.0196986	1.30535	unchanged	--	--	--	--	--	--	--	--
pos_279	Vapreotide	7.37e-06	4.25e-06	2.04e-06	0	0	0	4.56e-06	1.39e-06	8.15e-08	3.17e-07	1.51e-05	1.58e-06	4.55e-05	0.000345469	2.53e-06	2.85e-07	6.11e-06	0	9.12e-07	8.77e-06	0.234798	0.836859	0.132703	unchanged	-1.10715	0.404131	0.662003	unchanged	4.90808	0.29798	0.680301	unchanged	--	--	--	--	--	--	--	--
pos_280	Taurochenodeoxycholate-3-sulfate	7.83e-07	0	0	0	0	0	1.9e-07	0	0	0	2.43e-07	0	1.03e-05	4.34e-05	1.2e-06	0	1.91e-07	7.12e-09	7.83e-07	2.54e-09	0.328071	0.858702	0.124311	unchanged	-2.04644	0.498166	0.604521	unchanged	6.13884	0.261232	0.734673	unchanged	--	--	--	--	--	--	--	--
pos_281	12-Oxo-2,3-dinor-10,15-phytodienoic acid	4.49e-05	3.31e-05	6.69e-05	6.11e-05	3.61e-05	4.41e-05	6e-05	3.87e-05	4.95e-05	6.63e-05	4.99e-05	4.19e-05	2.76e-05	6.46e-05	2.76e-05	2.09e-05	2.73e-05	2.54e-05	1.64e-05	3.21e-05	-0.987989	0.0195455	1.30602	unchanged	0.0950808	0.705889	0.324011	unchanged	-0.194798	0.546703	0.383852	unchanged	--	--	--	--	--	--	--	--
pos_282	Choline	3.05e-05	1.73e-05	3.81e-05	3.55e-05	2.3e-05	3.8e-05	3.71e-05	2.79e-05	3.11e-05	3.75e-05	3.39e-05	2.78e-05	3.85e-05	4.13e-05	4.7e-05	4.49e-05	3.04e-05	3.84e-05	2.52e-05	2.8e-05	0.209054	0.420485	0.467691	unchanged	0.249838	0.256836	0.896823	unchanged	0.385041	0.119623	0.968616	unchanged	Organonitrogen compounds	C00114	Choline metabolism in cancer(ko05231);;Glycerophospholipid metabolism(ko00564);;ABC transporters(ko02010);;Metabolic pathways(ko01100);;Cholinergic synapse(ko04725);;Glycine, serine and threonine metabolism(ko00260);;Bile secretion(ko04976)	HMDB0000097	305	62-49-7	Organic nitrogen compounds	Quaternary ammonium salts
pos_283	Notoginsenoside K	0.000157148	4.08e-05	0.000130484	6.41e-05	6.4e-05	0.000101539	9.56e-05	9.41e-05	9.52e-05	6.77e-05	8.32e-05	8.48e-05	7.67e-05	7.97e-05	0.000105678	0.00048467	0.000703428	0.00065295	0.00092854	0.000704332	2.92758	0.000569464	1.57889	up	-0.00783822	0.983765	0.133414	unchanged	-0.0861144	0.827058	0.124788	unchanged	--	--	--	--	--	--	--	--
pos_284	Antibiotic X 14889A	0.00010258	9.59e-05	8.94e-05	8.62e-05	0.000147747	0.00013698	0.000127709	8.74e-05	8.9e-05	0.00013974	6.32e-05	6.91e-05	0.000141322	6.97e-05	0.000136897	0.000123686	0.000100094	8.25e-05	8.59e-05	0.000102401	-0.0773425	0.696208	0.243821	unchanged	0.154629	0.484958	0.650377	unchanged	-0.119638	0.703165	0.243495	unchanged	--	--	--	--	--	--	--	--
pos_285	2-Hexyl-1,3-dioxan-5-ol	1.54e-06	5.55e-06	7.78e-07	3.01e-06	3.81e-06	3.19e-06	4.37e-06	6.08e-06	7.21e-06	8.7e-06	4.37e-06	5.15e-06	5.36e-06	3.91e-06	6.35e-06	6.5e-06	4.15e-06	4.05e-06	5.61e-06	4.47e-06	0.753808	0.0799234	1.02035	unchanged	1.00769	0.0515521	1.57169	unchanged	0.77449	0.0694426	1.08799	unchanged	--	--	--	--	--	--	--	--
pos_286	1-(beta-D-Glucopyranosyloxy)-3-octanone	0.000384404	0.000292954	0.000272515	0.00055346	0.0006863	0.000404719	0.000345428	0.000392731	0.000327332	0.000396117	0.000244726	0.00034746	0.000278929	0.000278305	0.000390767	0.000399925	0.000256063	0.000368719	0.000373781	0.000255587	-0.404666	0.262831	0.690659	unchanged	-0.230488	0.466196	0.630077	unchanged	-0.507584	0.183158	0.816395	unchanged	--	--	--	--	--	--	--	--
pos_287	3a,7a,12a-Trihydroxy-5b-cholestan-26-al	0.000704558	0.000625849	0.000764604	0.000633306	0.000534323	0.000709359	0.000866944	0.00106146	0.000815551	0.000966578	0.000202552	0.000228632	0.000249434	0.000369261	0.000811731	0.000180752	0.000286371	0.000256904	0.00039356	0.000237988	-1.26713	9.08e-05	1.56641	down	0.437973	0.0154605	1.78769	unchanged	-0.809489	0.0675332	1.12896	unchanged	--	--	--	--	--	--	--	--
pos_288	Mangiferdesmethylursanone	0.000393187	0.000249317	0.000495017	0.000424852	0.00049679	0.000348996	0.000341588	0.000383918	0.000428539	0.000388664	0.00035137	0.000399663	0.000212428	0.000283095	0.000330237	0.000662808	0.000644089	0.000668343	0.000512019	0.000675395	0.619077	0.00492439	1.34911	unchanged	-0.122372	0.516203	0.665718	unchanged	-0.385064	0.123967	0.930769	unchanged	--	--	--	--	--	--	--	--
pos_289	Ganoderic acid U	0.00100256	0.000510147	0.00123008	0.000675165	0.00068712	0.00100382	0.000708754	0.000594213	0.000610573	0.000764698	0.000568582	0.000645368	0.000540354	0.000694029	0.000792606	0.00387368	0.00364758	0.00856135	0.00533383	0.00291731	2.56748	0.0151396	1.38232	unchanged	-0.156896	0.590173	0.564692	unchanged	-0.340997	0.264136	0.736695	unchanged	--	--	--	--	--	--	--	--
pos_290	Coprocholic acid	0.000642058	0.00074028	0.000755562	0.000553961	0.000445788	0.00065235	0.000581059	0.000658413	0.000670991	0.000747849	0.000389607	0.000423156	0.000195609	0.000716949	0.000532841	0.000151213	0.000552402	0.000282675	0.000256851	0.0003524	-0.975638	0.00850156	1.30634	unchanged	0.0774357	0.609448	0.444215	unchanged	-0.474535	0.133333	0.949364	unchanged	Steroids and steroid derivatives	--	--	HMDB0000601	122312	547-98-8	Lipids and lipid-like molecules	Bile acids, alcohols and derivatives
pos_291	Lacto-N-triose I	0.000105825	4.71e-05	6.28e-05	4.42e-05	7.69e-05	6.73e-05	0.000108983	6.45e-05	8.76e-05	9.87e-05	9.46e-05	9.6e-05	9.73e-05	0.000121552	7.78e-05	0.000122994	0.000112989	0.000214646	0.000139396	0.000117706	1.07112	0.0129687	1.30611	unchanged	0.342785	0.241611	0.990041	unchanged	0.532447	0.0594043	1.12427	unchanged	Organooxygen compounds	--	--	HMDB0039750	22609086	--	Organic oxygen compounds	Carbohydrates and carbohydrate conjugates
pos_292	4-Hydroxyretinoic acid	0.000624199	0.000427202	0.000439228	0.000749276	0.000642358	0.000756881	0.0011361	0.00103605	0.00133088	0.00179192	0.000614682	0.000944583	0.000797047	0.000621149	0.000777275	0.000772213	0.000983387	0.000816853	0.00152068	0.000528835	0.681307	0.105572	0.948849	unchanged	1.07017	0.0179131	1.87479	unchanged	0.38151	0.0814105	1.06886	unchanged	--	--	--	--	--	--	--	--
pos_293	Vinaginsenoside R16	0.000323461	0.00024035	0.000240383	0.000420866	0.000400156	0.000288923	0.000262119	0.000290597	0.000313519	0.000383783	0.000244996	0.000372415	0.000252094	0.000257818	0.00032277	0.000257044	0.000162085	0.000227202	0.000205779	0.00026287	-0.543613	0.0544631	1.09788	unchanged	-0.0786944	0.704502	0.309041	unchanged	-0.164486	0.467706	0.413447	unchanged	--	--	--	--	--	--	--	--
pos_294	25-Hydroxyvitamin D3-26,23-lactol	0.00103173	0.00127789	0.000716041	0.00067189	0.000460931	0.000731208	0.00104392	0.0016823	0.000914981	0.000810161	0.000977698	0.000777819	0.00131745	0.00121266	0.0013502	0.000508353	0.000976544	0.000786683	0.000520147	0.000545626	-0.317353	0.370523	0.500046	unchanged	0.317611	0.385278	0.771707	unchanged	0.438572	0.143475	0.888612	unchanged	--	--	--	--	--	--	--	--
pos_295	20,24-Epoxy-25,26-dihydroxydammaran-3-one	0.000361832	0.000162668	0.00036665	0.000268987	0.00025413	0.000236217	0.000155913	0.000167039	0.000145045	0.000141962	0.000182005	0.000300379	0.000172557	0.000181387	0.000146946	0.000950215	0.00170916	0.00180963	0.000911778	0.00114252	2.20555	0.00503676	1.47503	unchanged	-0.741024	0.0368192	1.73163	unchanged	-0.524387	0.104204	0.977693	unchanged	--	--	--	--	--	--	--	--
pos_296	Decarbamoylneosaxitoxin	2.25e-05	1.49e-05	3.55e-05	2.63e-05	3.27e-05	1.85e-05	1.28e-05	5.54e-05	2.69e-05	1.21e-05	1.49e-05	4.58e-05	2.16e-05	1.85e-05	2.44e-05	1.21e-05	8.43e-06	1.08e-05	1.47e-05	9.52e-06	-1.24459	0.0120073	1.39414	unchanged	-0.0692553	0.893515	0.201368	unchanged	-0.0740916	0.846084	0.160364	unchanged	--	--	--	--	--	--	--	--
pos_297	(1R*,2R*,4R*,8S*)-p-Menthane-1,2,8,9-tetrol 9-glucoside	4.63e-05	3.15e-05	3.39e-05	5.97e-05	6.49e-05	4.79e-05	4.18e-05	4.62e-05	4.23e-05	4.94e-05	3.28e-05	4e-05	3.4e-05	3.61e-05	4.85e-05	5.97e-05	3.95e-05	5.88e-05	5.26e-05	4.24e-05	0.097962	0.686111	0.242918	unchanged	-0.0552966	0.806981	0.217827	unchanged	-0.304594	0.2663	0.658302	unchanged	--	--	--	--	--	--	--	--
pos_298	3-Methyl-2-cyclohexen-1-one	7.02e-06	4.7e-06	7.76e-06	7.64e-06	7.78e-06	6.45e-06	6e-06	6.66e-06	6.32e-06	6.56e-06	5.61e-06	6.52e-06	5.15e-06	5.57e-06	6.38e-06	1.44e-05	1.35e-05	1.53e-05	1.24e-05	1.45e-05	1.00685	1.9e-05	1.59489	up	-0.125084	0.383432	0.855982	unchanged	-0.255001	0.132927	0.916847	unchanged	Organooxygen compounds	--	--	HMDB0031541	14511	1193-18-6	Organic oxygen compounds	Carbonyl compounds
pos_299	Uzarigenin 3-[xylosyl-(1->2)-rhamnoside]	0.000324243	0.00012838	0.000131905	0.000209351	9.59e-05	9.41e-05	0.000176125	0.000155771	0.000496412	0.000117505	0.000253842	0.000425577	0.000306205	0.000310147	0.000217729	0.000655106	0.000232831	0.000381295	0.000278303	0.000414228	1.14068	0.0420447	1.1413	unchanged	0.225038	0.732956	0.216759	unchanged	0.766421	0.0506445	1.15366	unchanged	--	--	--	--	--	--	--	--
pos_300	20-Deoxynarasin	0	2.8e-06	5.76e-06	1.15e-06	0	0	3.61e-08	1.93e-06	0	0	3.61e-06	3.5e-07	4.19e-06	8.89e-06	6.18e-06	8.09e-07	1.27e-05	2.14e-06	2.81e-06	4.68e-07	0.966357	0.491678	0.394915	unchanged	-2.30058	0.236165	1.04307	unchanged	1.25822	0.170557	0.806641	unchanged	--	--	--	--	--	--	--	--
pos_301	Zidovudine	6.44e-05	3.22e-05	6.14e-05	5.02e-05	7e-05	3.71e-05	4.7e-05	4.1e-05	4.49e-05	3.57e-05	0.000151465	5.27e-05	7.09e-05	3.77e-05	8.05e-05	3.26e-05	6e-05	4.52e-05	5.01e-05	4.77e-05	-0.240734	0.322148	0.629809	unchanged	-0.435281	0.0967352	1.45308	unchanged	0.499051	0.319036	0.688079	unchanged	Pyrimidine nucleosides	C07210	Bile secretion(ko04976)	HMDB0014638	35370	30516-87-1	Nucleosides, nucleotides, and analogues	Pyrimidine 2',3'-dideoxyribonucleosides
pos_302	Humuladienone	8.12e-05	3.34e-05	5.18e-05	5.06e-05	3.39e-05	4.1e-05	4.02e-05	3.86e-05	6.62e-05	5.78e-05	6.02e-05	7.71e-05	3.36e-05	7.07e-05	0.000101502	4.42e-05	8.8e-05	8.41e-05	6.07e-05	7.02e-05	0.469035	0.140941	0.838147	unchanged	-0.0412094	0.895132	0.180649	unchanged	0.451632	0.228441	0.782171	unchanged	--	--	--	--	--	--	--	--
pos_303	Dihomo-gamma-Linolenoyl ethanolamide	0.000147686	0.000156723	0.000175736	0.000192471	0.000168631	0.000147869	0.000179523	0.000192256	0.000207559	0.00018512	0.000163239	0.000205676	0.000111151	0.000165714	0.000174108	9.44e-05	0.000113916	5.9e-05	9.33e-05	0.000142491	-0.741485	0.00452786	1.42822	unchanged	0.117022	0.290933	0.869436	unchanged	-0.0371047	0.810917	0.162269	unchanged	--	--	--	--	--	--	--	--
pos_304	(17alpha,23S)-17,23-Epoxy-29-hydroxy-27-norlanosta-1,8-diene-3,15,24-trione	2.53e-05	9.14e-05	2.25e-05	2.96e-05	9.4e-05	2.6e-05	2.32e-05	2.54e-05	4.35e-05	2.56e-05	1.44e-05	1.59e-05	1.44e-05	1.48e-05	3.74e-05	1.89e-05	0.000392264	1.47e-05	2.35e-05	1.69e-05	0.826768	0.620978	0.29085	unchanged	-0.871689	0.223391	0.996545	unchanged	-1.44035	0.113719	1.04373	unchanged	--	--	--	--	--	--	--	--
pos_305	Ixocarpanolide	3.13e-05	0.000111992	2.32e-05	3.78e-05	9.12e-05	2.79e-05	2.57e-05	2.67e-05	4.26e-05	3.25e-05	2.7e-05	2.76e-05	2.38e-05	2.16e-05	7.81e-05	2.87e-05	0.000755743	2.3e-05	3.26e-05	3.02e-05	1.55915	0.475178	0.428623	unchanged	-0.9259	0.192672	1.05329	unchanged	-0.729173	0.298756	0.686854	unchanged	--	--	--	--	--	--	--	--
pos_306	5-(12-Heneicosenyl)-1,3-benzenediol	0.000781847	0.000253732	0.000611016	0.000508453	0.000478153	0.000614904	0.000783456	0.000420466	0.000681496	0.00064759	0.000547352	0.000471445	0.000342956	0.000698245	0.000611609	0.000407802	0.000808536	0.00139018	0.00115635	0.000630131	0.738387	0.125983	0.899414	unchanged	0.257578	0.358684	0.720782	unchanged	0.0208903	0.943997	0.0882536	unchanged	--	--	--	--	--	--	--	--
pos_307	Dihydrocortisol	9.18e-05	7.71e-05	9.8e-05	8.5e-05	0.000201419	0.000122887	0.000101111	8.16e-05	8.72e-05	0.000128268	4.81e-05	6.33e-05	0.000145363	5.35e-05	0.000117506	0.000168372	0.000103875	0.000206738	0.000158939	9.02e-05	0.395577	0.299211	0.619295	unchanged	-0.0870745	0.803398	0.205379	unchanged	-0.371596	0.427743	0.509887	unchanged	Steroids and steroid derivatives	C05471	Steroid hormone biosynthesis(ko00140)	HMDB0003259	164838	1482-50-4	Lipids and lipid-like molecules	Hydroxysteroids
pos_308	(Z)-1,5-Tridecadiene	1.9e-05	1.36e-05	2.9e-05	2.34e-05	1.93e-05	2.44e-05	3.12e-05	2.4e-05	2.36e-05	2.93e-05	2.76e-05	2.84e-05	2.71e-05	2.86e-05	2.31e-05	4.15e-05	5.09e-05	3.81e-05	2.91e-05	4.33e-05	0.959868	0.00255339	1.39545	unchanged	0.345662	0.103661	1.29594	unchanged	0.371902	0.0736611	1.09588	unchanged	--	--	--	--	--	--	--	--
pos_309	DG(14:1(9Z)/20:5(5Z,8Z,11Z,14Z,17Z)/0:0)	3.31e-05	0.000475325	0.000851744	0.000237554	0.000147105	9.47e-05	6.43e-05	0.000384821	0.000125395	0.000164264	4.32e-05	6.6e-05	2.76e-05	0.000135073	4.26e-05	1.54e-05	0.000132628	2.66e-05	1.9e-05	5.35e-05	-2.81956	0.10792	0.999502	unchanged	-1.06581	0.29335	0.924485	unchanged	-2.47171	0.120131	1.08204	unchanged	Glycerolipids	--	--	HMDB0007056	53477991	--	Lipids and lipid-like molecules	Diradylglycerols
pos_310	Argininosuccinic acid	4.15e-05	2.98e-05	3.33e-05	4.66e-05	3.08e-05	3.17e-05	4.33e-05	4.02e-05	3.33e-05	4.23e-05	4.62e-05	5.77e-05	3.28e-05	3.88e-05	3.05e-05	2.23e-05	3.1e-05	3.05e-05	3.41e-05	2.41e-05	-0.356329	0.0844994	0.980896	unchanged	0.0686578	0.6749	0.414377	unchanged	0.179877	0.442198	0.528225	unchanged	--	--	--	--	--	--	--	--
pos_311	4-Deacetylneosolaniol	2.59e-05	8.19e-06	1.55e-05	2.59e-05	5.39e-06	1.43e-05	3.15e-05	1.43e-05	1.52e-05	1.35e-05	1.57e-05	1.33e-05	2.23e-05	1.92e-05	8.61e-06	2.02e-05	0.000139468	6.23e-05	0.000129871	5.55e-05	2.33105	0.0452464	1.16379	unchanged	0.135365	0.780454	0.242425	unchanged	-0.0327166	0.943393	0.0232773	unchanged	--	--	--	--	--	--	--	--
pos_312	Acorusdiol	0.000284702	0.000206575	0.000228907	0.000189029	0.00021016	0.00030912	0.000513347	0.000273505	0.000302746	0.000444323	0.00046192	0.00058194	0.000785246	0.000532926	0.000795797	0.000356222	0.000312429	0.00064281	0.0005518	0.000313657	0.959595	0.0340385	1.24393	unchanged	0.719395	0.0330478	1.76646	unchanged	1.49624	0.00297749	1.6071	up	--	--	--	--	--	--	--	--
pos_313	(S)-5'-Deoxy-5'-(methylsulfinyl)adenosine	3.39e-05	1.55e-05	3.74e-05	2.78e-05	1.77e-05	1.38e-05	2.33e-05	1.96e-05	3.02e-05	3.04e-05	2.33e-05	2.62e-05	1.57e-05	2.1e-05	2.4e-05	5.65e-06	1.53e-05	1.51e-05	1.23e-05	1.69e-05	-1.01909	0.0325858	1.20358	unchanged	-0.172919	0.594336	0.504871	unchanged	-0.263195	0.386127	0.546671	unchanged	--	--	--	--	--	--	--	--
pos_314	Ganoderiol C	4.19e-05	5.51e-05	0.000193318	6.11e-05	2.17e-05	0.000142045	0.000124895	0.000192654	8.41e-05	8.54e-05	4.46e-05	3.17e-05	3.43e-05	3e-05	2.89e-05	1.54e-05	5.19e-05	2.35e-05	1.28e-05	2.03e-05	-1.58994	0.179051	0.852916	unchanged	0.753815	0.203694	0.984474	unchanged	-1.13784	0.252658	0.806586	unchanged	--	--	--	--	--	--	--	--
pos_315	10,20-Dihydroxyeicosanoic acid	0.000270159	0.000192461	9.56e-05	0.000145889	5.15e-05	6.94e-05	0.000130905	0.000208134	0.000132692	0.00014086	0.000805861	0.00022389	0.000643629	0.000481136	0.000268513	4.83e-05	0.000202514	3.74e-05	2.61e-05	9.74e-05	-0.876	0.206766	0.718795	unchanged	-0.14792	0.748166	0.238197	unchanged	1.68105	0.0359572	1.29335	unchanged	--	--	--	--	--	--	--	--
pos_316	MG(0:0/16:0/0:0)	0.000192447	0.000136235	0.000237193	0.000228547	0.000130108	0.00027307	0.000200449	0.000324207	0.000178437	0.000195595	0.000327243	0.000499886	0.000683283	0.00040549	0.000535922	0.00131915	0.00039136	0.00044984	0.000336807	0.000509992	1.7016	0.0833299	1.05805	unchanged	0.341883	0.204424	0.963218	unchanged	1.40706	0.00496951	1.53046	up	--	--	--	--	--	--	--	--
pos_317	Arginyl-Asparagine	1.95e-05	1.15e-05	1.98e-05	2.09e-05	1.91e-05	1.46e-05	1.59e-05	2.01e-05	3.08e-05	1.64e-05	2.1e-05	3.4e-05	1.81e-05	2.5e-05	1.94e-05	1.54e-05	1.82e-05	2.25e-05	2.11e-05	1.94e-05	0.0891157	0.594515	0.291498	unchanged	0.105037	0.699622	0.218038	unchanged	0.370578	0.15766	0.875936	unchanged	Carboxylic acids and derivatives	--	--	HMDB0028704	53972225	68040-95-9	Organic acids and derivatives	Amino acids, peptides, and analogues
pos_318	Heliantriol B2	4.46e-05	2.39e-05	0.000174752	5.95e-06	5.08e-05	3.48e-05	3.35e-06	8.46e-06	8.84e-06	9.41e-07	2.85e-06	3.12e-06	3.41e-06	1.67e-06	9.63e-07	0.000732388	0.000736468	0.000715685	0.000562645	0.000818064	3.57128	3.13e-06	1.6323	up	-2.41037	0.178653	1.25039	unchanged	-4.64157	0.125121	1.06052	unchanged	Prenol lipids	--	--	HMDB0035034	325735	61229-18-3	Lipids and lipid-like molecules	Triterpenoids
pos_319	Medicagenic acid 3-O-beta-D-glucoside	6.36e-05	3.74e-05	4.84e-05	6.79e-05	6.3e-05	3.74e-05	4.32e-05	5.66e-05	4.4e-05	4.39e-05	6.15e-05	6.03e-05	3.92e-05	4.89e-05	4e-05	0.000572366	0.000461583	0.000253814	0.000369707	0.000829031	3.14946	0.0107396	1.40882	unchanged	-0.316408	0.139335	1.23808	unchanged	-0.165252	0.439122	0.430254	unchanged	--	--	--	--	--	--	--	--
pos_320	Eremopetasinorone A	0.000150599	6.38e-05	9.22e-05	0.00014595	4.68e-05	6.29e-05	0.000141118	0.000101884	0.000102365	0.000130658	0.000182003	0.000189134	0.000127503	0.000218646	0.000264681	7.76e-05	0.000265854	9.25e-05	7.24e-05	0.000144735	0.38736	0.488189	0.397605	unchanged	0.110177	0.761457	0.292895	unchanged	0.975723	0.0141212	1.36271	unchanged	--	--	--	--	--	--	--	--
pos_321	Corosin	0.000531415	0.000322456	0.000657051	0.000407081	0.00038087	0.000788735	0.00121804	0.00050157	0.000562833	0.000812472	0.000945597	0.000886887	0.0012294	0.00108782	0.00151427	0.00050711	0.000698952	0.000424025	0.000259113	0.000387405	-0.0140432	0.963549	0.0550365	unchanged	0.756489	0.0656881	1.50543	unchanged	1.30089	0.00175546	1.57437	up	--	--	--	--	--	--	--	--
pos_322	Melilotoside D	2e-05	5.67e-06	1.99e-05	5.42e-06	8.58e-07	3.41e-06	2.77e-05	1.78e-05	2.59e-05	1.94e-05	4.66e-05	2.54e-05	3.12e-05	3.18e-05	3.28e-05	4.99e-05	0.000107216	6.53e-05	8.92e-05	8.38e-05	2.93301	0.00109846	1.52428	up	0.863524	0.185874	1.06709	unchanged	1.69673	0.00250014	1.50597	up	--	--	--	--	--	--	--	--
pos_323	Acetylsoyasaponin A6	1.93e-05	3.99e-06	2.16e-05	1.22e-06	6.72e-07	4.07e-06	1.09e-05	3.78e-06	3.99e-05	2.54e-06	6.01e-05	3.76e-05	3.79e-05	4.91e-05	1.21e-05	0.000119059	0.00024494	0.000160637	0.000241357	0.000211252	4.38533	0.00127615	1.55965	up	0.386739	0.742857	0.174475	unchanged	2.07351	0.0157312	1.34061	unchanged	--	--	--	--	--	--	--	--
pos_324	Cinncassiol C	0.000500622	0.000396629	0.000466259	0.00034935	0.000362304	0.000494698	0.000636121	0.000569635	0.000592023	0.000588222	0.00063846	0.000619265	0.000549443	0.000619885	0.000459013	0.00045162	0.000590095	0.000637096	0.000667063	0.000579718	0.495503	0.00757991	1.32305	unchanged	0.473193	0.00297054	1.97561	unchanged	0.475878	0.00664427	1.39709	unchanged	--	--	--	--	--	--	--	--
pos_325	Asparagoside B	0.000122375	0.000208297	0.000102813	8.65e-05	0.000130474	0.000168945	0.00011932	0.000209433	0.000156282	0.000161659	0.000103384	9.2e-05	4.66e-05	9.97e-05	0.000116663	0.000100211	0.00014954	0.00011609	0.000145715	0.000120644	-0.0410439	0.87946	0.0583452	unchanged	0.326508	0.23513	1.02612	unchanged	-0.504772	0.160423	0.911045	unchanged	--	--	--	--	--	--	--	--
pos_326	Santene hydrate	1.22e-05	4.32e-06	1.85e-05	1.35e-05	5.43e-06	5.93e-06	7.9e-06	7.92e-06	1.22e-05	6.04e-06	1.7e-05	2.24e-05	9.54e-06	1.31e-05	1.59e-05	2.48e-05	3.03e-05	2.7e-05	2.07e-05	3.23e-05	1.32232	0.00150754	1.4293	unchanged	-0.434256	0.370023	0.882941	unchanged	0.529359	0.197939	0.797113	unchanged	--	--	--	--	--	--	--	--
pos_327	11-Hydroxyandrosterone	2.12e-05	8.22e-06	2.77e-05	2.08e-05	8.56e-06	1.69e-05	2.08e-05	1.53e-05	2.04e-05	2.1e-05	2.26e-05	2.67e-05	1.31e-05	2.6e-05	1.62e-05	3.17e-05	3.86e-05	6.07e-05	3.99e-05	2.73e-05	1.19761	0.0144748	1.26276	unchanged	0.127216	0.70809	0.255545	unchanged	0.2752	0.462811	0.474669	unchanged	--	--	--	--	--	--	--	--
pos_328	7-Ethyl-5,6-dihydro-1,4-dimethylazulene	4.72e-05	2.35e-05	4.2e-05	4.39e-05	3.41e-05	3.56e-05	6.14e-05	4.13e-05	5.42e-05	6.99e-05	3.45e-05	3.36e-05	3.15e-05	4.29e-05	4.05e-05	3.31e-05	4.22e-05	3.35e-05	2.87e-05	4.39e-05	-0.0732952	0.724296	0.252091	unchanged	0.460512	0.101604	1.34198	unchanged	-0.0591362	0.759078	0.140154	unchanged	--	--	--	--	--	--	--	--
pos_329	Cyclolinopeptide A	9.68e-06	9.35e-07	8.78e-07	5.9e-06	1.96e-06	1.25e-05	2.05e-05	8.65e-06	1.34e-05	1.82e-05	1.92e-05	2.06e-05	1.22e-05	2.03e-05	1.12e-05	2.71e-06	1.68e-05	1.85e-06	1.08e-06	1.8e-05	1.06123	0.355787	0.542345	unchanged	1.9204	0.00458358	1.95528	up	2.10892	0.00156639	1.55457	up	--	--	--	--	--	--	--	--
pos_330	6-Formylumbelliferone	0.000400581	0.000205784	0.000357643	0.000226629	0.00032914	0.000316833	0.000538857	0.000211819	0.000307407	0.000366325	0.00140041	0.0013046	0.00136465	0.00162639	0.00137308	0.00103606	0.000947121	0.00153173	0.00124334	0.00105583	1.93569	0.000551964	1.58294	up	0.196256	0.521506	0.568457	unchanged	2.21767	6.62e-07	1.75586	up	--	--	--	--	--	--	--	--
pos_331	(Z)-6-Nonen-1-ol	3.93e-06	6.19e-07	4e-06	1.45e-06	1.39e-06	2.18e-06	2.37e-06	9.32e-07	3.24e-06	1.15e-06	1.08e-05	6.91e-06	1.56e-05	2.04e-05	6.57e-06	1.98e-05	2.99e-05	2.77e-05	2.38e-05	2.11e-05	3.42541	0.000108517	1.61959	up	-0.204473	0.725598	0.428181	unchanged	2.40222	0.0187469	1.39265	unchanged	--	--	--	--	--	--	--	--
pos_332	Glycyrrhizaflavonol A	8.67e-05	7.44e-05	0.000106092	0.000110223	9.32e-05	0.000150478	5.66e-05	7.08e-05	8.45e-05	5.96e-05	2.25e-05	7.22e-05	1.28e-05	1.35e-05	1.55e-05	8.01e-07	8.33e-06	5.85e-06	5.28e-06	7.02e-06	-4.10855	0.000114903	1.6529	down	-0.156918	0.620535	0.561945	unchanged	-1.78499	0.00184439	1.5616	down	--	--	--	--	--	--	--	--
pos_333	Glycerol 2-(9Z,12Z-octadecadienoate) 1-hexadecanoate 3-O-[alpha-D-galactopyranosyl-(1->6)-beta-D-galactopyranoside]	6.2e-05	5.06e-05	5.72e-05	5.74e-05	0.000110984	0.000167284	9.69e-05	3.9e-05	6.53e-05	7.94e-05	4.86e-05	5.95e-05	5.03e-05	3.27e-05	6.78e-05	9.61e-05	8.36e-05	0.000136728	7.88e-05	9.42e-05	0.532751	0.0791855	0.975823	unchanged	0.405434	0.400456	0.685912	unchanged	-0.385308	0.249455	0.728146	unchanged	--	--	--	--	--	--	--	--
pos_334	Hexylamine	0.000587899	0.000613285	0.000559966	0.000824372	0.000946934	0.000610768	0.000533449	0.000577788	0.000522715	0.000612026	0.000348812	0.000396058	0.000358705	0.000369691	0.000474822	0.000443927	0.000301929	0.000466576	0.000470599	0.000317435	-0.820336	0.0117971	1.32629	unchanged	-0.306299	0.152122	1.20375	unchanged	-0.858613	0.0117949	1.4333	unchanged	Organonitrogen compounds	--	--	HMDB0032323	8102	111-26-2	Organic nitrogen compounds	Amines
pos_335	Hexyl heptanoate	1.07e-05	4.5e-06	1.11e-05	1.62e-05	8.64e-06	3.48e-06	1.8e-06	1.55e-05	9.02e-06	5.54e-07	6.47e-06	2.32e-05	9.45e-06	1.19e-05	1.92e-05	2.32e-07	1.49e-06	2.51e-07	7.33e-06	2.2e-06	-2.15038	0.0105676	1.32016	unchanged	-0.749178	0.25717	1.03164	unchanged	0.461137	0.328187	0.639383	unchanged	--	--	--	--	--	--	--	--
pos_336	3-keto Fusidic acid	0.000600067	0.00055783	0.00101228	0.000699907	0.000572492	0.000689333	0.000791702	0.00080049	0.000969829	0.000644178	0.000942621	0.000993848	0.000574039	0.000789501	0.00073723	0.000401979	0.000577274	0.000525928	0.000646454	0.000695044	-0.274208	0.269216	0.70016	unchanged	0.178333	0.402502	0.599722	unchanged	0.229881	0.324348	0.589079	unchanged	--	--	--	--	--	--	--	--
pos_337	PE(22:0/22:4(7Z,10Z,13Z,16Z))	2.24e-05	5.44e-05	1.91e-05	1.37e-05	1.86e-06	2.09e-05	4.27e-05	4.51e-05	3.08e-05	4.1e-05	2.54e-05	1.52e-05	1.53e-06	8.33e-05	1.95e-05	1.43e-06	5.32e-05	7.09e-06	5.41e-06	1.65e-05	-0.413902	0.67732	0.241343	unchanged	0.695478	0.210188	1.15114	unchanged	0.378494	0.699935	0.221137	unchanged	Glycerophospholipids	--	--	HMDB0009504	52924739	--	Lipids and lipid-like molecules	Glycerophosphoethanolamines
pos_338	N-Nitrosotomatidine	0.000176642	6.47e-05	0.000118129	0.000112501	8.15e-05	0.000112298	0.000133601	9.59e-05	0.00012459	0.000153002	0.000168251	0.000255567	0.000104475	0.000185724	0.000262005	6.85e-05	0.00017527	0.000124116	8.53e-05	0.000123726	0.0598144	0.864852	0.0898392	unchanged	0.162462	0.562127	0.476006	unchanged	0.818442	0.0470398	1.17507	unchanged	Steroids and steroid derivatives	--	--	HMDB0034102	--	4847-05-06	Lipids and lipid-like molecules	Steroidal alkaloids
pos_339	(10Z,14E,16E)-10,14,16-Octadecatrien-12-ynoic acid	2.25e-06	1.19e-06	2.17e-06	3.14e-06	1.68e-06	2.34e-06	2.27e-06	1.46e-06	2.21e-06	2.74e-06	1.32e-06	4.12e-07	2.32e-06	1.8e-06	2.15e-06	3.21e-06	3.31e-07	1.45e-06	5.59e-07	1.51e-06	-0.564059	0.300081	0.620056	unchanged	0.0785654	0.770841	0.225884	unchanged	-0.384335	0.331634	0.545354	unchanged	--	--	--	--	--	--	--	--
pos_340	Gravacridonediol	2.73e-05	1.4e-05	3.38e-05	2.47e-05	2.55e-05	5.61e-05	2.77e-05	2.62e-05	3.18e-05	2.15e-05	3.29e-06	8.79e-06	8.25e-06	6.75e-06	4.71e-06	1.88e-06	3.1e-06	9.11e-06	9.39e-06	6.45e-06	-2.06682	0.00193343	1.5013	down	0.382015	0.311205	0.723078	unchanged	-1.97927	0.00284217	1.59024	down	--	--	--	--	--	--	--	--
pos_341	Diosgenin 3-[glucosyl-(1->4)-rhamnosyl-(1->4)-[rhamnosyl-(1->2)]-glucoside]	2.92e-05	3.37e-06	7.7e-05	1.78e-06	3.97e-05	0.000100384	1.37e-05	9.4e-06	1.07e-05	8.39e-06	3.61e-05	1.06e-05	3.44e-05	3.01e-05	1.32e-05	0.000290591	0.000269085	0.000244522	0.000339824	0.000276261	3.2325	2.35e-06	1.62679	up	-0.0836805	0.942097	0.178493	unchanged	-0.280527	0.732926	0.268377	unchanged	--	--	--	--	--	--	--	--
pos_342	4'-Hydroxy-5,5'-diisopropyl-2,2'-dimethyl-3,4-biphenylquinone	0.0009315	0.000582274	0.000920761	0.00074712	0.0006901	0.0011102	0.00346139	0.00172009	0.00116333	0.00218142	0.0011214	0.00107298	0.000902291	0.000992225	0.000968002	0.000841954	0.0010778	0.00120534	0.001023	0.00109677	0.43792	0.0160597	1.2194	unchanged	1.31551	0.0546028	1.6906	unchanged	0.385266	0.0208654	1.32118	unchanged	--	--	--	--	--	--	--	--
pos_343	RPR112698	8.07e-05	3.35e-05	4.32e-05	1.11e-05	6.47e-05	4.31e-05	4.92e-05	3.49e-05	5.08e-05	3.7e-05	4.85e-05	4.17e-05	4.15e-05	4.33e-05	2.91e-05	0.000171562	0.000196957	0.000435644	0.000291105	0.000162313	2.43084	0.0145973	1.37091	unchanged	-0.117182	0.78407	0.281897	unchanged	-0.192405	0.663267	0.291221	unchanged	--	--	--	--	--	--	--	--
pos_344	Hydroxygaleon	0.000199209	0.00015285	0.000152293	6.39e-05	0.000118741	8.4e-05	0.000199213	0.000220172	0.000162464	0.00021086	0.000116141	0.000150293	0.000118202	0.000178476	0.000111303	0.000116565	0.000216096	0.000177536	0.000229431	0.000187174	0.431964	0.146395	0.842652	unchanged	0.351799	0.289881	0.940566	unchanged	-0.0266637	0.925417	0.104746	unchanged	--	--	--	--	--	--	--	--
pos_345	Veranisatin A	0.000162852	0.000170332	0.000129384	0.000204348	0.000121462	0.000103556	0.000155364	0.000165373	0.00019798	0.000161692	0.000154345	0.000142908	0.000118522	0.000143718	0.000102693	9.23e-05	0.000167126	0.000184645	0.000199996	0.000156231	0.0217053	0.922581	0.0645586	unchanged	-0.00810055	0.968014	0.00139852	unchanged	-0.251652	0.198583	0.75304	unchanged	Prenol lipids	--	--	HMDB0040663	127870	153445-92-2	Lipids and lipid-like molecules	Terpene lactones
pos_346	Pyrrolidine	6.21e-06	4.09e-06	2.8e-06	2.19e-06	8.87e-06	2.26e-06	1.5e-06	1.32e-06	3.2e-06	1.82e-06	4.33e-06	4.08e-06	2.04e-06	3.07e-06	3.31e-06	1.55e-06	1.92e-06	3.2e-06	2.63e-06	2.3e-06	-1.0607	0.108346	0.957841	unchanged	-1.25879	0.0816626	1.46738	unchanged	-0.524203	0.305586	0.667508	unchanged	--	--	--	--	--	--	--	--
pos_347	22-Angeloylbarringtogenol C	6.79e-05	0.000250326	0.000437915	0.000132436	3.19e-05	4.05e-05	0.000104348	0.000231317	6.63e-05	0.000119662	0.000454458	0.000169085	0.000348683	0.000239017	0.000262635	0.00012288	0.00135356	9.34e-05	0.000100212	0.000119233	0.958883	0.534833	0.359565	unchanged	-0.711594	0.410424	0.714364	unchanged	0.679133	0.251151	0.682687	unchanged	--	--	--	--	--	--	--	--
pos_348	DG(16:0/0:0/14:1n5)	0.000185569	0.00170186	0.00251197	0.000535014	0.000432017	0.000123372	0.000102165	0.00154229	0.000414263	0.000366556	7.15e-05	5.57e-05	7.74e-05	0.00018872	7.58e-05	7.49e-05	0.000213294	4.38e-05	4.59e-05	8.29e-05	-3.54181	0.0918663	1.03868	unchanged	-1.07423	0.315061	0.863668	unchanged	-3.51593	0.092294	1.16475	unchanged	Glycerolipids	--	--	HMDB0056014	131801737	--	Lipids and lipid-like molecules	Diradylglycerols
pos_349	Furanogermenone	7.59e-05	0.000141863	7.45e-05	5.61e-05	7.61e-05	0.00011328	0.0001014	7.88e-05	9.08e-05	7.96e-05	7.81e-05	8.35e-05	7.84e-05	7.77e-05	0.000114468	0.000173777	0.000126209	0.000145414	0.000250778	0.000113352	0.931525	0.0326	1.18083	unchanged	0.12837	0.643236	0.457871	unchanged	0.0259187	0.928207	0.006714	unchanged	--	--	--	--	--	--	--	--
pos_350	5-Hydroxy-3-(4-hydroxybenzyl)-7,8-dimethoxy-4-chromanone	0.00144571	0.000829172	0.00117516	0.00113025	0.000991053	0.00123002	0.00210866	0.00112619	0.00167392	0.001978	0.00208569	0.0018851	0.00188026	0.00242524	0.00193435	0.00107837	0.00123938	0.00173097	0.00148314	0.00101828	0.2335	0.278233	0.650415	unchanged	0.542885	0.0604184	1.53068	unchanged	0.873976	0.000210925	1.64533	unchanged	--	--	--	--	--	--	--	--
pos_351	Decarbamoylsaxitoxin	4.76e-05	3.73e-05	6.62e-05	5.91e-05	8.2e-05	4.95e-05	3.79e-05	9.5e-05	6.06e-05	3.6e-05	3.53e-05	7.48e-05	4.47e-05	4.15e-05	5.73e-05	3.35e-05	2.53e-05	3.17e-05	4.01e-05	2.83e-05	-0.877374	0.0225017	1.30043	unchanged	-0.066371	0.847808	0.250474	unchanged	-0.204136	0.479423	0.473499	unchanged	--	--	--	--	--	--	--	--
pos_352	2-(5,8-Tetradecadienyl)cyclobutanone	0.0022017	0.000450064	0.00116885	0.00109577	0.00141855	0.00117823	0.000746965	0.000623134	0.00173847	0.000676271	0.000934436	0.00101924	0.00133347	0.00138268	0.000833076	0.00761203	0.00253485	0.00481299	0.00353329	0.00275119	1.74568	0.0300005	1.24855	unchanged	-0.352096	0.461027	0.747009	unchanged	-0.203139	0.606357	0.291945	unchanged	--	--	--	--	--	--	--	--
pos_353	Ethyl 5-oxotetrahydro-2-furancarboxylate	8.71e-05	6.45e-05	9.39e-05	0.000100115	0.000100358	7.26e-05	9.66e-05	8.13e-05	9.11e-05	8.44e-05	5.97e-05	8.71e-05	5.82e-05	6.8e-05	7.78e-05	7.58e-05	7.44e-05	0.000120202	0.000100374	7.65e-05	0.00452805	0.980769	0.00312384	unchanged	-0.0657385	0.627688	0.448059	unchanged	-0.345555	0.0597403	1.07962	unchanged	--	--	--	--	--	--	--	--
pos_354	Cytidine	0.000131301	7.23e-05	0.000104748	8.72e-05	7.13e-05	0.000103128	0.000161299	0.000103982	0.000141733	0.000137626	0.00016996	0.000146312	0.000151986	0.000169574	0.000117652	8.4e-05	0.000116634	0.000119378	0.000115095	9.29e-05	0.177496	0.391639	0.519216	unchanged	0.472572	0.0534457	1.47488	unchanged	0.694497	0.0047623	1.45858	unchanged	Pyrimidine nucleosides	C00475	Metabolic pathways(ko01100);;Pyrimidine metabolism(ko00240);;ABC transporters(ko02010)	HMDB0000089	6175	65-46-3	Nucleosides, nucleotides, and analogues	--
pos_355	1-(2,6,6-Trimethyl-2-cyclohexen-1-yl)-1-penten-3-one	0.000133105	6.06e-05	0.000130405	9.55e-05	8.51e-05	7.95e-05	7.85e-05	7.64e-05	0.00011817	8.76e-05	0.0001	0.000104899	6.78e-05	0.000112268	0.000115875	0.000246094	0.000233069	0.00031655	0.000308041	0.00019941	1.36835	0.000626755	1.52301	up	-0.197507	0.444432	0.773944	unchanged	-0.0113465	0.962577	0.010654	unchanged	--	--	--	--	--	--	--	--
pos_356	alpha-Chaconine	9.88e-06	8.18e-06	6.1e-06	1.07e-05	1.56e-05	1.09e-05	1.81e-05	5.04e-05	3.71e-05	3.96e-05	1.06e-05	1.27e-05	1.08e-05	1.16e-05	7.31e-05	4.45e-05	1.28e-05	1.71e-05	8.07e-05	4.25e-05	1.97088	0.0720505	1.08537	unchanged	1.63062	0.0421651	1.68732	unchanged	1.23648	0.33172	0.663935	unchanged	Steroids and steroid derivatives	--	--	HMDB0039353	4115417	20562-03-2	Lipids and lipid-like molecules	Steroidal glycosides
pos_357	Austalide L	4.55e-05	3.16e-05	3.35e-05	6.28e-05	6.46e-05	4.52e-05	4.2e-05	4.43e-05	4.11e-05	5.19e-05	3.51e-05	4.39e-05	3.57e-05	4.02e-05	5.01e-05	4.27e-05	3.61e-05	4.41e-05	4.35e-05	5.08e-05	-0.131181	0.599673	0.349336	unchanged	-0.0840228	0.726798	0.291916	unchanged	-0.214769	0.420009	0.466002	unchanged	--	--	--	--	--	--	--	--
pos_358	1-Methyl-1,3-cyclohexadiene	1.5e-05	7.95e-06	1.08e-05	1.49e-05	1.28e-05	1.21e-05	1.24e-05	1.07e-05	1.22e-05	1.49e-05	1.44e-05	1.93e-05	1.12e-05	1.54e-05	1.66e-05	1.12e-05	1.5e-05	1.35e-05	1.13e-05	1.13e-05	0.0201083	0.913974	0.0439572	unchanged	0.0199675	0.912606	0.0848733	unchanged	0.324615	0.137853	0.943506	unchanged	--	--	--	--	--	--	--	--
pos_359	(R)-3-Hydroxy-hexadecanoic acid	2.66e-05	1.15e-05	2.41e-05	1.53e-05	2.44e-05	2.1e-05	2.01e-05	1.41e-05	2.63e-05	2.02e-05	1.59e-05	1.73e-05	2.83e-05	2.23e-05	1.67e-05	2.18e-05	2.14e-05	3.47e-05	2.55e-05	1.88e-05	0.261806	0.346324	0.563495	unchanged	-0.00212635	0.993446	0.112053	unchanged	-0.0197047	0.943347	0.0441897	unchanged	--	--	--	--	--	--	--	--
pos_360	Cyclocurcumin	0.000448571	0.000388043	0.00052288	0.000575671	0.000482372	0.000778721	0.000320174	0.000374117	0.000431816	0.000318291	0.00014418	0.000363953	0.000107398	0.000102931	0.000138984	2.12e-05	7.99e-05	6.82e-05	5.74e-05	6e-05	-3.07587	7.38e-05	1.64946	down	-0.120953	0.689252	0.472884	unchanged	-1.49542	0.00111942	1.57324	down	--	--	--	--	--	--	--	--
pos_361	PS(18:0/20:3(8Z,11Z,14Z))	1.24e-05	3.88e-05	2.16e-05	6.8e-06	1.24e-05	2.04e-05	4.81e-05	2.74e-05	2.06e-05	3.26e-05	6.9e-05	5.37e-05	4.53e-05	5.86e-05	6.83e-05	8.71e-06	5.01e-05	1.64e-05	2.32e-05	4.39e-05	0.629728	0.335455	0.56963	unchanged	0.695812	0.17251	1.2223	unchanged	1.67993	0.000586736	1.57001	up	Glycerophospholipids	--	--	HMDB0012382	52925994	--	Lipids and lipid-like molecules	Glycerophosphoserines
pos_362	Methyl 2-(10-heptadecenyl)-6-hydroxybenzoate	0.000116408	0.000228957	0.000107623	0.00012239	0.00011903	0.00014106	0.000184406	0.00013727	0.000135543	0.000172957	0.000213436	0.000172807	0.000219703	0.000193587	0.000152966	0.000114983	0.000154554	8.74e-05	9.6e-05	0.000130344	-0.251541	0.419274	0.466359	unchanged	0.151387	0.560586	0.649764	unchanged	0.455934	0.0912123	1.00028	unchanged	--	--	--	--	--	--	--	--
pos_363	Eremopetasidione	4.33e-05	4.74e-05	4.82e-05	3.17e-05	4.25e-05	5.05e-05	5.81e-05	6.26e-05	6.22e-05	6.03e-05	4.3e-05	4.47e-05	3.05e-05	4.42e-05	3.91e-05	3.36e-05	3.68e-05	4.63e-05	6.26e-05	4.33e-05	0.0632105	0.754233	0.206092	unchanged	0.463294	0.00278028	1.99335	unchanged	-0.0808064	0.57287	0.436398	unchanged	Prenol lipids	--	--	HMDB0040778	72755911	163135-94-2	Lipids and lipid-like molecules	Sesquiterpenoids
pos_364	(1beta,2beta,5beta)-p-Menth-3-ene-1,2,5-triol	2.25e-06	5.78e-07	1.48e-06	3.97e-07	9.54e-07	2.1e-06	4.44e-06	1.61e-06	1.7e-06	2.58e-06	1.49e-06	1.39e-06	2.59e-06	2.38e-06	3.23e-06	2.03e-05	1.56e-05	2.74e-05	2.16e-05	1.94e-05	4.20446	0.000391068	1.62404	up	1.13658	0.0644472	1.48628	unchanged	0.969246	0.0545981	1.12028	unchanged	--	--	--	--	--	--	--	--
pos_365	Tanacetol A	2.37e-05	1.28e-05	1.81e-05	2.88e-05	2.81e-05	2.05e-05	2.07e-05	1.73e-05	1.91e-05	2.37e-05	1.73e-05	2.05e-05	1.54e-05	1.84e-05	2.21e-05	6.72e-05	4.54e-05	6.84e-05	5.23e-05	4.95e-05	1.34157	0.000549567	1.52465	up	-0.14036	0.55116	0.525852	unchanged	-0.251802	0.323966	0.572865	unchanged	--	--	--	--	--	--	--	--
pos_366	Kanamycin	9.12e-05	4.5e-05	5.27e-05	3.41e-05	6.64e-05	7.27e-05	8.09e-05	5.96e-05	7.65e-05	8.1e-05	6.82e-05	6.43e-05	6.46e-05	7.05e-05	4.96e-05	8.16e-05	0.000150554	0.000116322	0.000122601	0.000187446	1.18654	0.0100859	1.31655	unchanged	0.357809	0.18306	1.11418	unchanged	0.132432	0.618961	0.340713	unchanged	--	--	--	--	--	--	--	--
pos_367	N-di-Demethyl roxithromycin	3.51e-06	2.31e-05	0	0	0	2.04e-06	1.88e-06	3.17e-06	0	0	1.39e-05	6.42e-07	4.47e-05	4.17e-06	9.78e-06	9.02e-07	7.3e-06	1.81e-06	2.68e-06	6.88e-06	-0.444964	0.776149	0.13857	unchanged	-1.90942	0.436533	0.597928	unchanged	1.45731	0.341561	0.598473	unchanged	--	--	--	--	--	--	--	--
pos_368	3 beta,7 alpha-Dihydroxy-5-cholestenoate	0.00111639	0.000535127	0.00077717	0.000860261	0.000364895	0.00127809	0.000812685	0.000535122	0.000348096	0.00120038	0.00116115	0.000919152	0.00151886	0.00145536	0.002618	0.000531679	0.00119732	0.000738041	0.000461435	0.000610961	-0.0458959	0.9044	0.0824165	unchanged	0.192142	0.6547	0.388542	unchanged	1.07029	0.0486917	1.21658	unchanged	--	--	--	--	--	--	--	--
pos_369	Cyclopassifloside II	0.000182853	0.000223554	0.000340604	0.000244454	0.000181048	0.000434322	0.000180945	0.000269028	0.000157314	0.000135484	6.07e-05	6.81e-05	6.89e-05	5.8e-05	7.43e-05	0.000111504	8.02e-05	9.06e-05	9.57e-05	0.000114397	-1.25162	0.00833597	1.44082	unchanged	0.00562267	0.988677	0.0885303	unchanged	-1.82898	0.00426224	1.62049	down	--	--	--	--	--	--	--	--
pos_370	DG(20:3(5Z,8Z,11Z)/22:6(4Z,7Z,10Z,13Z,16Z,19Z)/0:0)	0.00700089	0.00386311	0.00240336	0.0125712	0.00311779	0.0121143	0.00204557	0.0018794	0.00196409	0.00307459	0.00184576	0.00205358	0.00205259	0.00147562	0.00168634	0.00247587	0.00212525	0.00263082	0.00531806	0.00413442	-0.795379	0.268332	0.685347	unchanged	-0.458145	0.579313	0.519412	unchanged	-1.66774	0.100751	0.992351	unchanged	Glycerolipids	--	--	HMDB0007469	53478264	--	Lipids and lipid-like molecules	Diradylglycerols
pos_371	25-Hydroxyvitamin D3-26,23-lactone	0.000746493	0.000566923	0.000703236	0.000719169	0.00056111	0.000751104	0.000793052	0.000795121	0.0007622	0.000884987	0.00065761	0.000659952	0.000548236	0.000655363	0.000684606	0.00044094	0.00058686	0.000511952	0.000367764	0.00054479	-0.426984	0.0159194	1.2433	unchanged	0.273987	0.0218313	1.71089	unchanged	-0.0404533	0.705455	0.193067	unchanged	--	--	--	--	--	--	--	--
pos_372	PE(20:5(5Z,8Z,11Z,14Z,17Z)/P-18:1(11Z))	0.000227372	0.00111742	0.000296346	0.00025926	0.000130755	0.000325954	0.000680271	0.000610445	0.000380399	0.000388572	0.00148332	0.000746328	0.000587334	0.000882807	0.000539466	0.000191853	0.000927074	0.000438531	0.000206671	0.000659621	0.254943	0.739859	0.220656	unchanged	0.232079	0.7281	0.412353	unchanged	1.06151	0.112393	0.928972	unchanged	--	--	--	--	--	--	--	--
pos_373	Tracheloside	3.16e-05	2.12e-05	4.14e-05	3.41e-05	2.86e-05	5.88e-05	2.28e-05	2.71e-05	3.38e-05	1.9e-05	2.97e-06	1.41e-05	1.37e-06	1.45e-06	2.68e-06	3.06e-06	2.08e-06	2.74e-06	1.67e-06	5.24e-06	-3.40722	0.000802058	1.60495	down	0.0429946	0.907468	0.051706	unchanged	-2.79632	0.000263995	1.6386	down	--	--	--	--	--	--	--	--
pos_374	6',7'-Dihydroxybergamottin	1.31e-05	1.21e-08	4.48e-06	0	4.35e-06	6.82e-06	5.2e-06	5.97e-07	0	1.63e-06	4.35e-07	3.65e-06	6.7e-06	1.06e-06	1.33e-05	6.54e-06	1.19e-06	3.52e-06	8.29e-07	2.97e-06	-0.544548	0.616783	0.288768	unchanged	-0.623083	0.594013	0.506994	unchanged	0.195913	0.853587	0.148023	unchanged	Coumarins and derivatives	--	--	HMDB0039066	131752532	71339-34-9	Phenylpropanoids and polyketides	Furanocoumarins
pos_375	25-Hydroxytachysterol3	0.00647618	0.00300527	0.00818135	0.00397326	0.00514829	0.00508994	0.0035121	0.00325841	0.00387186	0.0037426	0.00400049	0.00546962	0.00311995	0.00445634	0.00423452	0.020615	0.024417	0.0228372	0.0177316	0.0244374	2.03854	1.14e-05	1.61327	up	-0.459774	0.191828	1.22292	unchanged	-0.33183	0.31365	0.678688	unchanged	--	--	--	--	--	--	--	--
pos_376	N-Palmitoyl tyrosine	0.000340765	0.000287441	0.000265659	0.000376445	0.000407178	0.000331457	0.000323088	0.000312791	0.000311231	0.000310602	0.000276467	0.000236131	0.000267125	0.000300567	0.00019379	0.000198397	0.000193527	0.000195567	0.000203476	0.000184926	-0.781507	0.00580007	1.4829	unchanged	-0.078029	0.544289	0.530132	unchanged	-0.396845	0.0403176	1.13956	unchanged	--	--	--	--	--	--	--	--
pos_377	Stachyose	7.36e-05	8.86e-05	5.47e-05	2.51e-05	0.00013547	4.62e-05	5.91e-05	3.42e-05	4.65e-05	5.81e-05	4.33e-05	5.73e-05	5.36e-05	4.32e-05	4.3e-05	0.000252497	8.49e-05	0.000353113	0.000110189	0.000102888	1.25903	0.117449	0.962873	unchanged	-0.628387	0.224128	0.997114	unchanged	-0.6515	0.210893	0.863828	unchanged	Organooxygen compounds	C01613	Metabolic pathways(ko01100);;Galactose metabolism(ko00052)	HMDB0003553	439531	470-55-3	Organic oxygen compounds	Carbohydrates and carbohydrate conjugates
pos_378	L-gamma-glutamyl-L-isoleucine	0.000313696	0.000121571	0.000139643	0.000105993	0.000370403	0.000104844	0.000135049	0.0001126	0.000161122	0.000109973	0.000139613	0.000161746	0.00012956	0.000139161	0.000129942	0.000108191	0.000123318	0.000170739	0.000172708	0.000138744	-0.558794	0.290355	0.648096	unchanged	-0.753516	0.195226	1.14474	unchanged	-0.586708	0.269991	0.718406	unchanged	Carboxylic acids and derivatives	--	--	HMDB0011170	22885096	23632-83-9	Organic acids and derivatives	Amino acids, peptides, and analogues
pos_379	PE(16:1(9Z)/14:1(9Z))	0.00300718	0.00431393	0.00256648	0.00501356	0.00370356	0.00474603	0.00322708	0.00290515	0.00306562	0.00370825	0.00277148	0.00400013	0.00404784	0.00236711	0.0030676	0.00470923	0.00376532	0.0033889	0.00315859	0.00290744	-0.0533338	0.80961	0.137664	unchanged	-0.0758262	0.739111	0.245123	unchanged	-0.194859	0.4213	0.488338	unchanged	Glycerophospholipids	--	--	HMDB0008954	52924220	--	Lipids and lipid-like molecules	Glycerophosphoethanolamines
pos_380	(3alpha,5alpha,22R,23R)-Cholestane-3,22,23-triol	0.000272257	0.000317487	0.000319887	0.000340848	0.000337167	0.000349645	0.000429041	0.000401218	0.000449877	0.000364772	0.000287908	0.000298455	0.000272221	0.000391735	0.000374495	0.000186897	0.000235186	9.81e-05	0.00011972	0.000242387	-0.847645	0.0058209	1.43487	unchanged	0.329176	0.00877508	1.85778	unchanged	0.0333857	0.793639	0.159982	unchanged	--	--	--	--	--	--	--	--
pos_381	exo,exo-1,8-Epoxy-p-menthane-2,6-diol	4.9e-06	1.36e-06	6.01e-06	2.29e-06	4.45e-06	2.97e-06	2.49e-06	2.53e-06	3.75e-06	3.02e-06	1.7e-06	2.23e-06	9.54e-07	2.77e-06	2.2e-06	8.92e-06	1.25e-05	1.43e-05	1.1e-05	1.09e-05	1.60187	0.000258733	1.51923	up	-0.366133	0.385668	0.8704	unchanged	-0.948337	0.100821	1.04862	unchanged	--	--	--	--	--	--	--	--
pos_382	Lacto-N-neohexaose	5.72e-05	3.47e-05	6.84e-05	7.18e-05	5.36e-05	9.37e-05	4.57e-05	5.05e-05	5.81e-05	4.01e-05	1.26e-05	3.57e-05	8.94e-06	9.08e-06	1.12e-05	2.88e-06	8.48e-06	6.69e-06	1.34e-05	1.17e-05	-2.72816	0.00114446	1.57858	down	0.0115438	0.969303	0.113912	unchanged	-1.88178	0.00122605	1.54145	down	--	--	--	--	--	--	--	--
pos_383	2-Phenylethanol glucuronide	0.000126978	0.000104173	0.000156423	0.000119037	0.000102973	0.000205928	0.000108593	0.000118628	0.000134699	9.1e-05	3.75e-05	7.36e-05	2.61e-05	2.66e-05	3.74e-05	1.41e-05	4.96e-05	3.3e-05	3.67e-05	3.87e-05	-1.82437	0.000165495	1.5874	down	0.112212	0.67167	0.220566	unchanged	-1.59877	0.00025842	1.635	down	--	--	--	--	--	--	--	--
pos_384	Acuminoside	0.000314964	0.0002968	0.000265379	0.000197427	0.000184844	0.000453732	0.000373997	0.000400309	0.000400254	0.000479356	0.000415075	0.000412671	0.000431199	0.000415338	0.000406166	0.000310572	0.000376566	0.000399572	0.000365038	0.000358874	0.523733	0.00947566	1.35314	unchanged	0.742881	0.00104239	2.07797	unchanged	0.724142	0.00290542	1.61175	unchanged	--	--	--	--	--	--	--	--
pos_385	13-Tetradecene-1,3-diyne-6,7-diol	0.000506212	0.000243878	0.000310064	0.000349882	0.000287233	0.000336032	0.000602627	0.000374218	0.000447291	0.000534261	0.000524798	0.000439383	0.000484168	0.000712631	6.35e-05	0.00010833	0.000337097	0.000317514	0.00028385	0.000296233	-0.337731	0.279178	0.6396	unchanged	0.43492	0.112138	1.3029	unchanged	0.390243	0.399363	0.563128	unchanged	--	--	--	--	--	--	--	--
pos_386	Dehydrocyanaropicrin	0.000373318	0.000197636	0.000165719	0.000128383	0.000338655	0.000190562	0.000280677	0.000218348	0.000278165	0.0002381	0.000255936	0.000233639	0.000279902	0.000262027	0.000202354	0.00147846	0.00149206	0.0017005	0.00250467	0.00164842	2.87396	0.000880309	1.57822	up	0.00256278	0.993705	0.0159683	unchanged	0.0356875	0.90985	0.0923909	unchanged	--	--	--	--	--	--	--	--
pos_387	16-Acetylpriverogenin A	3.32e-06	3.89e-05	3.85e-05	1.49e-05	2.79e-05	3.55e-06	5.91e-06	5.77e-05	1.33e-05	3.1e-05	4.36e-06	4.99e-06	3.95e-06	5.7e-06	3.58e-06	2.35e-06	9.95e-06	4.28e-06	2.76e-06	4.79e-06	-2.35468	0.0438559	1.19233	unchanged	-0.147808	0.849425	0.123689	unchanged	-2.4514	0.0430928	1.34941	unchanged	--	--	--	--	--	--	--	--
pos_388	Pitheduloside A	5.21e-05	4.39e-05	0.000138563	2.64e-05	4.92e-05	4.17e-05	6.56e-05	7.28e-05	5.91e-05	4.84e-05	0.000107535	8.25e-05	7.55e-05	9.23e-05	7.1e-05	0.000226703	0.000364172	0.000236618	0.000593913	0.000404324	2.55774	0.0085648	1.39229	unchanged	-0.108435	0.835421	0.249419	unchanged	0.468105	0.30412	0.612733	unchanged	--	--	--	--	--	--	--	--
pos_389	Cyclopassifloic acid E	0.000246855	0.000133106	0.00031098	0.000259516	0.000258062	0.00021696	0.000403089	0.000229033	0.000383064	0.000439539	0.000232638	0.000247303	0.000152586	0.000195184	0.000325155	0.000202121	0.000280237	0.000260467	0.000247658	0.00042186	0.224851	0.41539	0.444157	unchanged	0.468063	0.136827	1.22522	unchanged	-0.0680147	0.793345	0.149597	unchanged	--	--	--	--	--	--	--	--
pos_390	Janthitrem E	0.000127511	0.000149001	0.000158047	0.000149507	9.32e-05	0.000158771	0.000189571	0.000114463	0.00031567	0.000340086	0.000138618	0.000138944	7.28e-05	0.000122169	0.000167734	8.99e-05	0.000158139	0.000217785	0.00026898	0.000161485	0.404221	0.232824	0.72467	unchanged	0.723874	0.117879	1.34756	unchanged	-0.0809725	0.715677	0.239891	unchanged	--	--	--	--	--	--	--	--
pos_391	9-Pentadecenoic acid	1.86e-05	1.2e-05	3.43e-05	3.26e-05	2.88e-05	2.55e-05	3.98e-05	3.18e-05	2.96e-05	4.36e-05	3.12e-05	3.14e-05	2.01e-05	3.78e-05	1.86e-05	3.08e-05	3e-05	2.74e-05	1.55e-05	3.26e-05	0.107007	0.722376	0.165143	unchanged	0.429115	0.148152	1.18913	unchanged	0.137971	0.664837	0.277423	unchanged	--	--	--	--	--	--	--	--
pos_392	(R)-8-Acetoxycarvotanacetone	1.91e-05	1.91e-05	1.86e-05	1.13e-05	1.85e-05	2.06e-05	1.53e-05	1.13e-05	1.43e-05	8.27e-06	1.17e-05	8.84e-06	1.24e-05	1.04e-05	8.65e-06	4.05e-06	5.82e-06	3.86e-06	4.27e-06	5.29e-06	-1.89322	0.000749527	1.57669	down	-0.309625	0.231043	1.05495	unchanged	-0.733953	0.00678543	1.49535	unchanged	--	--	--	--	--	--	--	--
pos_393	Procurcumadiol	7.78e-05	7.18e-05	6.78e-05	5.1e-05	5.75e-05	7.66e-05	9.43e-05	7.07e-05	7.76e-05	7.5e-05	9.05e-05	0.000100578	9.22e-05	9.06e-05	8.03e-05	7.21e-05	9.19e-05	0.000100369	0.000129685	8.16e-05	0.545336	0.035502	1.17746	unchanged	0.274336	0.063437	1.46171	unchanged	0.478486	0.00315289	1.47591	unchanged	--	--	--	--	--	--	--	--
pos_394	L-3-Aminodihydro-2(3H)-furanone	0.000540415	8.25e-05	0.000492957	0.000926378	0.000315944	0.000196575	0.00022538	0.000207118	0.000267908	0.000162536	0.00046523	0.000680243	0.000400141	0.000313488	0.000338143	0.000256999	0.000196566	0.000203362	0.000132566	0.000381344	-1.01012	0.166783	0.86979	unchanged	-1.15425	0.135642	1.35037	unchanged	-0.10196	0.841691	0.0658899	unchanged	--	--	--	--	--	--	--	--
pos_395	2,5-Octadien-1-ol	4.97e-05	2.19e-05	3.72e-05	4.24e-05	4.26e-05	2.55e-05	2.77e-05	2.82e-05	4.29e-05	3.14e-05	3.1e-05	3.27e-05	2.17e-05	3.75e-05	3.61e-05	5.53e-05	6.94e-05	8.52e-05	7.65e-05	5.94e-05	0.8352	0.00303543	1.39083	unchanged	-0.316068	0.215061	1.10757	unchanged	-0.286517	0.241506	0.682018	unchanged	--	--	--	--	--	--	--	--
pos_396	Homodihydrojasmone	4.86e-05	1.87e-05	3.54e-05	3.09e-05	3.5e-05	3.35e-05	2.72e-05	2.43e-05	4.21e-05	2.5e-05	3.78e-05	3.64e-05	4.48e-05	5.22e-05	3.41e-05	0.000130121	8.08e-05	0.000114322	8.98e-05	7.02e-05	1.52506	0.00251344	1.4882	unchanged	-0.148549	0.589788	0.595101	unchanged	0.284534	0.247264	0.756579	unchanged	--	--	--	--	--	--	--	--
pos_397	2-(Phenylethenyl)-1,3-dioxolane	0.000229872	6.66e-05	0.000212999	0.000217906	0.000100014	8.25e-05	0.000119739	0.000101296	0.000171761	7.27e-05	0.000327302	0.000381138	0.000285015	0.000229306	0.000202113	7.53e-05	0.000123612	9.78e-05	8.6e-05	0.00021234	-0.475481	0.304573	0.63966	unchanged	-0.59437	0.195191	1.18136	unchanged	0.784241	0.0347094	1.21521	unchanged	--	--	--	--	--	--	--	--
pos_398	3-Epinobilin	0.000342438	0.000392184	0.000249032	0.00017055	0.000294012	0.000374753	0.000369261	0.000282533	0.000346457	0.000281346	0.000355693	0.000324064	0.000345906	0.000339918	0.000265984	0.00036201	0.000321639	0.000420821	0.000535299	0.000337076	0.448922	0.0881976	0.987641	unchanged	0.191987	0.377545	0.774525	unchanged	0.171979	0.413466	0.491692	unchanged	--	--	--	--	--	--	--	--
pos_399	4-Acetylzearalenone	0.000145698	0.000103564	0.000160626	0.000154763	0.000111041	0.000191033	0.000151596	0.00014888	0.000154599	0.000139837	0.000137896	0.00014092	0.000119303	0.000113979	9.5e-05	9.51e-05	0.000117871	0.000135499	0.000126652	0.000114095	-0.197505	0.244485	0.716826	unchanged	0.218062	0.172818	0.987946	unchanged	-0.154485	0.370525	0.545227	unchanged	--	--	--	--	--	--	--	--
pos_400	DG(18:3(6Z,9Z,12Z)/18:4(6Z,9Z,12Z,15Z)/0:0)	4.53e-05	0.00480656	0.00325376	0.000817537	0.000716398	0.000134768	7.24e-05	0.00460165	0.000224993	0.000222199	2.96e-05	1.95e-05	1.5e-05	4.38e-05	1.25e-05	1.06e-05	3.92e-05	3.03e-05	1.91e-05	0.000110495	-5.52306	0.104853	0.982679	unchanged	-0.874998	0.508278	0.533789	unchanged	-6.32282	0.102544	1.1352	unchanged	Fatty Acyls	--	--	HMDB0007280	53478122	--	Lipids and lipid-like molecules	Lineolic acids and derivatives
pos_401	(4S,8R)-8,9-Dihydroxy-p-menth-1(6)-en-2-one	2.54e-05	1.07e-05	1.97e-05	1.59e-05	1.37e-05	1.26e-05	1.53e-05	1.1e-05	1.71e-05	1.74e-05	2.18e-05	2.51e-05	2.7e-05	2.69e-05	3.28e-05	8.49e-06	1.17e-05	7.66e-06	5.92e-06	1.18e-05	-0.908061	0.0316289	1.19985	unchanged	-0.221436	0.425733	0.737933	unchanged	0.643638	0.0171667	1.3378	unchanged	--	--	--	--	--	--	--	--
pos_402	5b-Cholestane-3a,7a,12a,23S,25-pentol	0.000727855	0.000341385	0.000812741	0.000598858	0.000510768	0.000597139	0.000777378	0.000619309	0.000812358	0.000744672	0.000795161	0.000769501	0.000506482	0.000824955	0.000785816	0.000434809	0.000819313	0.00052409	0.0005454	0.000671971	0.00191624	0.994219	0.0399848	unchanged	0.247246	0.274986	0.848031	unchanged	0.299536	0.212983	0.788589	unchanged	--	--	--	--	--	--	--	--
pos_403	4-Hexyl-2,5-dimethyloxazole	1.13e-05	1.06e-05	1.04e-05	1.54e-05	1.87e-05	1.37e-05	1.2e-05	1.27e-05	1.3e-05	1.32e-05	1.01e-05	1.1e-05	1.02e-05	1.15e-05	1.41e-05	1.34e-05	1.17e-05	1.45e-05	1.48e-05	1.21e-05	0.00112577	0.995482	0.0121007	unchanged	-0.0366977	0.849598	0.169429	unchanged	-0.22047	0.335683	0.588646	unchanged	--	--	--	--	--	--	--	--
pos_404	1,4-Dideoxy-1,4-imino-D-ribitol	8.79e-06	6.9e-06	6.15e-06	1.21e-05	1.37e-05	9.69e-06	7.75e-06	8.37e-06	7.98e-06	9.66e-06	5.84e-06	7.6e-06	6.91e-06	6.72e-06	9.61e-06	8.69e-06	5.5e-06	9.5e-06	9.34e-06	5.72e-06	-0.295177	0.337715	0.577893	unchanged	-0.13022	0.612305	0.433837	unchanged	-0.374622	0.2241	0.727514	unchanged	--	--	--	--	--	--	--	--
pos_405	(3beta,5alpha,6beta,9alpha,22E,24R)-23-Methylergosta-7,22-diene-3,5,6,9-tetrol	0.00104073	0.000633904	0.00135039	0.00112504	0.000941021	0.00106612	0.00102825	0.00110016	0.00131411	0.00107062	0.00151469	0.00175044	0.000902315	0.0014714	0.00136312	0.000652882	0.00117158	0.000592487	0.00059098	0.00123832	-0.261784	0.394755	0.560364	unchanged	0.132097	0.477301	0.479986	unchanged	0.459787	0.0705701	1.05912	unchanged	--	--	--	--	--	--	--	--
pos_406	Geijerone	2.81e-05	1.36e-05	2.37e-05	2.38e-05	1.92e-05	2.43e-05	2.61e-05	1.87e-05	2.48e-05	2.54e-05	2.35e-05	2.74e-05	3.01e-05	2.93e-05	3.25e-05	3.15e-05	3.39e-05	5e-05	3.89e-05	2.62e-05	0.736399	0.0196967	1.23681	unchanged	0.137926	0.465546	0.563411	unchanged	0.397169	0.0511522	1.18563	unchanged	Prenol lipids	--	--	HMDB0038194	13919499	41411-01-2	Lipids and lipid-like molecules	Monoterpenoids
pos_407	Dihydrojasmonic acid	1.1e-05	1.12e-05	8.64e-06	1.32e-05	8.11e-06	1.02e-05	1.21e-05	9.09e-06	8.05e-06	1.16e-05	1.73e-05	1.48e-05	4.78e-05	1.53e-05	2.26e-05	9.03e-06	1.95e-05	1.07e-05	1.66e-05	7.77e-06	0.286661	0.390757	0.516016	unchanged	-0.0316165	0.854148	0.0496201	unchanged	1.17631	0.101857	1.07316	unchanged	--	--	--	--	--	--	--	--
pos_408	Alpha-dimorphecolic acid	7.3e-05	4.49e-05	0.00010763	4.59e-05	0.000118271	6.23e-05	5.47e-05	3.71e-05	5.48e-05	4.6e-05	4.16e-05	4.93e-05	4.48e-05	5.2e-05	3.59e-05	0.000286986	6.07e-05	0.000266242	7.5e-05	0.000171464	1.14222	0.116269	0.953026	unchanged	-0.612367	0.153966	1.28339	unchanged	-0.801944	0.0941113	1.11422	unchanged	Fatty Acyls	C14767	Linoleic acid metabolism(ko00591);;PPAR signaling pathway(ko03320)	HMDB0004670	5312830	73543-67-6	Lipids and lipid-like molecules	Lineolic acids and derivatives
pos_409	Alectrol	3.86e-05	3e-05	6.23e-05	4.34e-05	3.38e-05	7.67e-05	3.13e-05	3.66e-05	5.19e-05	2.84e-05	8.11e-06	2.16e-05	8.81e-06	7.06e-06	5.3e-06	4.06e-06	7.54e-06	6.11e-06	1.03e-05	8.31e-06	-2.51714	0.0031432	1.53548	down	0.111286	0.760975	0.104172	unchanged	-2.03107	0.00256907	1.56347	down	Lactones	--	--	HMDB0041372	131753126	143572-84-3	Organoheterocyclic compounds	Gamma butyrolactones
pos_410	gamma-L-Glutamyl-L-pipecolic acid	0.000201544	0.000149123	0.00014771	0.000255606	0.000322333	0.000205204	0.00018933	0.000203576	0.000179617	0.000210105	0.00013997	0.000172278	0.000141561	0.000147564	0.000184827	0.000178489	0.00012484	0.000173932	0.00017842	0.00012867	-0.456528	0.160426	0.852113	unchanged	-0.123764	0.626886	0.418119	unchanged	-0.453133	0.15901	0.869498	unchanged	--	--	--	--	--	--	--	--
pos_411	Homodolichosterone	0.00881304	0.00529355	0.0124543	0.00983973	0.00764849	0.00926837	0.00867827	0.00864348	0.0110517	0.00994262	0.00923927	0.0110632	0.00694939	0.00998266	0.00984634	0.00634455	0.00715646	0.00712694	0.0059196	0.00737973	-0.376668	0.164355	0.891957	unchanged	0.111376	0.600344	0.337715	unchanged	0.0960261	0.672047	0.273335	unchanged	--	--	--	--	--	--	--	--
pos_412	Secoeremopetasitolide A	1.14e-06	2.95e-06	3.87e-06	7.04e-07	5.81e-07	6.25e-06	1.13e-06	2.04e-06	4.48e-06	7.29e-07	0	0	4.64e-14	0	0	1.14e-05	6.81e-05	2.62e-06	5.06e-05	4.01e-05	4.22468	0.0548671	1.12949	unchanged	0.662889	0.416641	0.569672	unchanged	-27.5704	0.0488493	1.3148	unchanged	--	--	--	--	--	--	--	--
pos_413	MG(0:0/14:1(9Z)/0:0)	1.28e-05	1.28e-05	9.79e-06	9.27e-06	1.17e-05	1.19e-05	1.66e-05	1.4e-05	1.6e-05	1.79e-05	1.79e-05	1.71e-05	1.32e-05	1.35e-05	1.78e-05	1.3e-05	1.81e-05	1.56e-05	1.99e-05	1.76e-05	0.579095	0.00546673	1.37688	unchanged	0.436451	0.0166774	1.82336	unchanged	0.497841	0.00813513	1.40554	unchanged	--	--	--	--	--	--	--	--
pos_414	6-O-Acetylaustroinulin	0.000112559	0.00021356	9.18e-05	0.000113786	0.000123157	0.000188077	0.000219805	0.000210948	0.00017065	0.000224448	0.000218953	0.000229517	0.000248753	0.000219527	0.000219769	0.000158513	0.000246558	0.000151849	9.18e-05	0.000207161	0.386283	0.26983	0.661659	unchanged	0.630727	0.0239559	1.83553	unchanged	0.795396	0.00883283	1.47496	unchanged	--	--	--	--	--	--	--	--
pos_415	Temsirolimus	6.65e-05	3.31e-05	7.15e-05	4.78e-05	3.31e-05	7.08e-05	6.47e-05	5.33e-05	6.16e-05	6.78e-05	6.82e-05	7.48e-05	5.91e-05	6.33e-05	8.73e-05	5.39e-05	6.79e-05	7.68e-05	5.05e-05	6.27e-05	0.306983	0.246462	0.678565	unchanged	0.336469	0.184776	1.04627	unchanged	0.48489	0.0734829	1.08052	unchanged	--	--	--	--	--	--	--	--
pos_416	MG(18:0/0:0/0:0)	0.000619543	0.000317199	0.000801018	0.000667479	0.000488028	0.000955874	0.000518031	0.000480272	0.000630231	0.000682938	0.000513968	0.000678203	0.000403987	0.0005633	0.000816682	0.000511492	0.000302119	0.000398348	0.000331821	0.000300781	-0.649421	0.063348	1.07866	unchanged	0.175421	0.542556	0.396791	unchanged	0.0407432	0.882516	0.111285	unchanged	--	--	--	--	--	--	--	--
pos_417	Schleicherastatin 6	0.000808256	0.000400511	0.00105628	0.000729704	0.000578494	0.000705894	0.000956385	0.00071717	0.000987681	0.000882239	0.00130196	0.00115435	0.000719298	0.0011133	0.00105866	0.000319727	0.00086829	0.000339629	0.000341009	0.000676418	-0.489526	0.22655	0.748696	unchanged	0.250015	0.320207	0.76845	unchanged	0.58165	0.0421449	1.1645	unchanged	--	--	--	--	--	--	--	--
pos_418	(3E,5Z)-3,5-Octadien-1-ol	7.98e-06	4.87e-06	8.31e-06	9.02e-06	8.06e-06	7.87e-06	9.53e-06	7.73e-06	1.11e-05	1.02e-05	1.05e-05	9.93e-06	6.43e-06	9.44e-06	9.64e-06	8.57e-06	9.82e-06	1.09e-05	1.04e-05	6.73e-06	0.278258	0.153568	0.794777	unchanged	0.28071	0.129992	1.16563	unchanged	0.2664	0.16473	0.886917	unchanged	--	--	--	--	--	--	--	--
pos_419	Blumenol C glucoside	0.000160666	0.000179845	0.000156009	0.000122932	0.000108546	0.000164692	0.000217999	0.000200182	0.000201469	0.000204901	0.000208771	0.000202021	0.0001701	0.000207014	0.000163453	0.000160301	0.00021117	0.000272686	0.00024749	0.000202272	0.587498	0.0163831	1.26689	unchanged	0.442389	0.0127156	1.84416	unchanged	0.386054	0.0270502	1.21185	unchanged	--	--	--	--	--	--	--	--
pos_420	Glucosylgalactosyl hydroxylysine	1.49e-06	1.77e-07	1.68e-06	4e-07	0	5.79e-07	4.5e-06	5.46e-06	3.93e-06	6.25e-06	2.66e-06	0	3.95e-06	2.27e-06	0	1.61e-06	1.05e-06	8.06e-07	0	0	-0.115692	0.904639	0.0722223	unchanged	2.46623	0.0220404	1.82949	unchanged	1.24455	0.27658	0.707667	unchanged	--	--	--	--	--	--	--	--
pos_421	13'-Hydroxy-gamma-tocopherol	0.000486377	0.000137043	0.000404178	0.00049135	0.000257547	0.000292688	0.000377316	0.000372032	0.00047628	0.000416671	0.000527844	0.000658132	0.000349134	0.000590301	0.000589934	0.000170498	0.000249533	0.000129364	0.00012296	0.000312113	-0.85162	0.0882816	1.00626	unchanged	0.123289	0.689752	0.274018	unchanged	0.612101	0.0648787	1.12204	unchanged	--	--	--	--	--	--	--	--
pos_422	4,4alpha,5,6-Tetrahydro-7-methyl-2(3H)-naphthalenone	0.000150975	0.000211933	0.000139554	0.000172792	0.00017532	0.000165378	0.000196855	0.000145465	0.000167068	0.000196617	0.000213047	0.000171501	0.000162979	0.000219642	0.000152366	0.000119187	0.000118176	0.000110823	0.000110717	0.000137337	-0.512546	0.0115619	1.33133	unchanged	0.03487	0.800391	0.374273	unchanged	0.112469	0.475932	0.445	unchanged	--	--	--	--	--	--	--	--
pos_423	Sterol	1.11e-05	2.09e-06	6.5e-06	6.58e-06	1.7e-06	3.62e-06	6.63e-06	5.22e-06	6.75e-06	1.08e-05	1.79e-05	2.56e-05	9.73e-06	1.83e-05	1.67e-05	7.46e-06	1.88e-05	1.08e-05	7.63e-06	1.37e-05	1.06291	0.0574181	1.02389	unchanged	0.239631	0.643373	0.399111	unchanged	1.65945	0.00550207	1.45712	unchanged	--	--	--	--	--	--	--	--
pos_424	Validamycin B	1.1e-05	6.2e-06	2.52e-05	1.33e-05	1.29e-05	4.5e-06	1.43e-06	4.34e-05	1.61e-05	1.43e-07	7.68e-06	3.88e-05	1.19e-05	1.15e-05	1.79e-05	0	8.54e-07	2.06e-07	5.71e-06	1.65e-06	-3.02754	0.0154258	1.35502	unchanged	-0.0660912	0.946105	0.141071	unchanged	0.354331	0.569343	0.328573	unchanged	--	--	--	--	--	--	--	--
pos_425	alpha-Micropteroxanthin B	7e-05	4.86e-05	6.91e-05	7.77e-05	5.58e-05	7.55e-05	6.56e-05	0.000104717	9.33e-05	8.52e-05	5.94e-05	6.95e-05	3.27e-05	4.73e-05	5.86e-05	3.08e-05	4.19e-05	3.19e-05	2.28e-05	6.88e-05	-0.711499	0.0350263	1.16281	unchanged	0.401172	0.0453743	1.45653	unchanged	-0.264676	0.226157	0.713041	unchanged	--	--	--	--	--	--	--	--
pos_426	Sanchinoside B1	0.000231164	0.000240422	0.00032099	0.000185823	0.000165245	0.000211346	0.00026011	0.000345103	0.00028466	0.000285935	0.000383132	0.000482494	0.000384039	0.000309559	0.000362978	0.000116649	0.000199413	0.000124923	0.000156235	0.000187775	-0.542881	0.0594384	1.0655	unchanged	0.27849	0.19821	1.03356	unchanged	0.749121	0.00392614	1.42303	unchanged	Prenol lipids	--	--	HMDB0037129	131752158	97744-96-2	Lipids and lipid-like molecules	Triterpenoids
pos_427	(1E,4Z,6a,8b,10a)-8-(2-Methylbutanoyloxy)-10,15-dihydroxy-3-oxo-1,4,11(13)-germacratrien-12,6-olide	3.84e-05	4.89e-05	7.52e-05	5.14e-05	3.81e-05	7.47e-05	2.2e-05	4.15e-05	4.66e-05	2.33e-05	1.06e-05	3.07e-05	1.76e-06	3.69e-06	4.67e-06	4.61e-07	2.17e-06	4e-06	1.13e-05	1.4e-06	-3.70361	0.00154061	1.55353	down	-0.276156	0.477897	0.737602	unchanged	-2.29449	0.00184322	1.55421	down	--	--	--	--	--	--	--	--
pos_428	Soyasaponin I	0.00147125	0.00100265	0.00442746	0.000675844	0.00252208	0.00152822	0.000667216	0.00107625	0.000973393	0.000531437	0.000517108	0.000616942	0.000433678	0.000505674	0.000325626	0.0087835	0.0127074	0.00804581	0.023274	0.0129756	2.70353	0.01309	1.35366	unchanged	-1.08022	0.194725	1.21127	unchanged	-2.07373	0.0854301	1.16785	unchanged	--	--	--	--	--	--	--	--
pos_429	Voglibose	0.00106569	0.000533813	0.000685119	0.000709698	0.000927517	0.000709166	0.000899503	0.000957059	0.0011672	0.000817354	0.00137313	0.00124083	0.0014999	0.00100996	0.00121339	0.000745344	0.000906752	0.00109858	0.00125376	0.000948321	0.336704	0.146178	0.831625	unchanged	0.214427	0.332377	0.747604	unchanged	0.692322	0.00496917	1.4691	unchanged	--	--	--	--	--	--	--	--
pos_430	Vitamin A	0.000240546	0.000144419	0.000201984	0.000161184	0.000196691	0.00020677	0.000138487	0.000176871	0.000344106	0.000176729	0.000111539	0.000168406	0.000132326	0.000104465	0.000193976	0.00035379	0.00026389	0.000377639	0.000352682	0.000214989	0.72619	0.0124761	1.31783	unchanged	0.14257	0.636476	0.275898	unchanged	-0.410781	0.0863641	1.00018	unchanged	--	C00473	Retinol metabolism(ko00830);;Metabolic pathways(ko01100);;Vitamin digestion and absorption(ko04977)	--	--	--	--	--
pos_431	7-Ketodeoxycholic acid	0.00139045	0.002711	0.0016037	0.00132698	0.00254011	0.00264508	0.00312691	0.00471677	0.00299217	0.00298871	0.00253277	0.00188435	0.00269316	0.00287282	0.00256461	0.000762193	0.00166972	0.000491553	0.0026559	0.00242768	-0.257586	0.568407	0.353625	unchanged	0.782882	0.01957	1.74208	unchanged	0.390497	0.127388	0.896884	unchanged	Steroids and steroid derivatives	--	--	HMDB0000391	188292	911-40-0	Lipids and lipid-like molecules	Bile acids, alcohols and derivatives
pos_432	Medicoside F	4.52e-05	2.3e-05	0.000111377	1.39e-05	4.1e-05	1.16e-05	2.53e-05	2.86e-05	3.41e-05	1.72e-05	2.36e-05	2.8e-05	2.6e-06	6.17e-06	4.35e-06	0.000206432	0.000419389	0.000237616	0.000583405	0.000422346	2.99474	0.00756291	1.41412	unchanged	-1.00645	0.244612	1.09052	unchanged	-1.85628	0.119501	1.04132	unchanged	--	--	--	--	--	--	--	--
pos_433	Lepidiumterpenoid	0.000407285	0.000132718	0.000307923	0.000297005	0.000288314	0.000266412	0.000373591	0.000236783	0.00035293	0.000358779	0.000405452	0.00043557	0.00025958	0.000466462	0.000550719	0.000435338	0.000530112	0.000498534	0.000434089	0.000508115	0.747463	0.00810259	1.35856	unchanged	0.148373	0.569859	0.448925	unchanged	0.563268	0.0680562	1.09988	unchanged	--	--	--	--	--	--	--	--
pos_434	Carnocin U I49	3.12e-05	4.25e-05	6.42e-05	5.08e-05	4.29e-05	6.37e-05	8.5e-05	9.62e-05	7.52e-05	8.16e-05	5.7e-05	5.25e-05	7.27e-05	7.68e-05	7.44e-05	6.09e-05	4.67e-05	6.11e-05	3.61e-05	4.07e-05	0.0839705	0.720707	0.201849	unchanged	0.794892	0.00216486	1.999	unchanged	0.52534	0.0249293	1.22049	unchanged	--	--	--	--	--	--	--	--
pos_435	(25S)-Spirostane-3b,5b,6a-triol 3-[4''-rhamnosylglucoside]	6.97e-06	1.99e-06	1.79e-05	1.14e-06	0	0	1.66e-05	6.09e-06	1.07e-05	1.13e-05	3.08e-05	1.59e-05	2.11e-05	2.11e-05	1.91e-05	2.05e-05	5.49e-05	3.1e-05	3.17e-05	4.53e-05	2.71199	0.00370556	1.40264	unchanged	0.676437	0.461147	0.622581	unchanged	1.94666	0.0054763	1.42721	unchanged	--	--	--	--	--	--	--	--
pos_436	Capsicoside C	8.88e-05	0.000178026	0.000105551	6.34e-05	0.000115099	0.000150559	8.9e-05	0.000161509	0.000105829	8.63e-05	4.89e-05	6.29e-05	3.03e-05	3.28e-05	3.54e-05	1.55e-05	3.18e-05	1.61e-05	2.85e-05	3.83e-05	-2.08156	0.0101751	1.38337	unchanged	0.106911	0.741063	0.286555	unchanged	-1.38988	0.020497	1.42125	unchanged	--	--	--	--	--	--	--	--
pos_437	Chondrillasterol 3-[glucosyl-(1->2)-glucosyl-(1->2)-glucoside]	6.37e-05	0.00016997	2.24e-05	5.42e-06	2.5e-05	6.62e-05	9.79e-05	5.94e-05	4.67e-05	1.79e-05	3.32e-05	1.26e-05	3.72e-05	2.67e-05	3.94e-05	9.19e-06	4.5e-05	1.24e-05	2.57e-05	1.59e-05	-1.40506	0.30102	0.597849	unchanged	0.00704448	0.993413	0.0850984	unchanged	-0.941853	0.410972	0.583239	unchanged	--	--	--	--	--	--	--	--
pos_438	Anidulafungin	9.44e-06	5.52e-06	0.00014254	3.34e-06	2.27e-06	1.97e-05	1.3e-05	9.76e-06	2.14e-05	9.32e-06	1.31e-05	6.98e-06	4.36e-06	6.6e-06	2.79e-06	1.14e-06	2.1e-05	7.52e-06	7.76e-06	1.2e-05	-1.72354	0.456523	0.50016	unchanged	-1.155	0.550171	0.616053	unchanged	-2.26961	0.400884	0.617925	unchanged	--	--	--	--	--	--	--	--
pos_439	Marmesin galactoside	9.57e-05	0.000148442	5.43e-05	6.05e-05	6.24e-05	9.63e-05	0.000134911	0.000126245	0.00011404	0.000124828	0.000100734	9.14e-05	0.000138158	0.000111096	7.18e-05	6.23e-05	8.92e-05	9.86e-05	7.68e-05	7.98e-05	-0.0504927	0.882502	0.0371549	unchanged	0.5011	0.12058	1.40129	unchanged	0.284475	0.406682	0.508304	unchanged	--	--	--	--	--	--	--	--
pos_440	7alpha-hydroxy-3-oxochol-4-en-24-oic Acid	0.00284142	0.00558872	0.00203361	0.00225777	0.00250458	0.00356628	0.0043915	0.00490434	0.0038339	0.00380042	0.00571354	0.00398491	0.00490538	0.00444698	0.00492278	0.00260151	0.00474767	0.00197667	0.00193416	0.00369047	-0.0263537	0.949708	0.0178565	unchanged	0.428827	0.188042	1.21131	unchanged	0.6549	0.0525808	1.15471	unchanged	--	--	--	--	--	--	--	--
pos_441	Tricycloekasantalol	6.3e-05	3.28e-05	7.9e-05	6.31e-05	4.44e-05	6.41e-05	8.74e-05	5.11e-05	8.1e-05	9.08e-05	6.72e-05	5.61e-05	5.29e-05	6.11e-05	5.88e-05	3.22e-05	6.26e-05	5.89e-05	5.09e-05	6.32e-05	-0.0765177	0.776828	0.214802	unchanged	0.407252	0.133411	1.17851	unchanged	0.0692807	0.755544	0.231742	unchanged	--	--	--	--	--	--	--	--
pos_442	Physagulin E	0.000562259	0.000230888	0.00012527	0.000288415	0.00018991	0.000197715	0.000535367	0.000335391	0.000511268	0.000368677	0.00189917	0.00132109	0.000618803	0.000948548	0.000399138	0.000261708	0.000517677	0.000389774	0.000183479	0.000614689	0.494171	0.3281	0.587688	unchanged	0.480237	0.292208	0.898451	unchanged	1.89277	0.0440342	1.25803	unchanged	--	--	--	--	--	--	--	--
pos_443	4-Hydroxy-3-methoxy-2,10-bisaboladien-9-one	4.35e-05	5.19e-05	3.56e-05	2.86e-05	4e-05	4.8e-05	5.32e-05	5.19e-05	4.64e-05	5.45e-05	3.78e-05	2.89e-05	4.87e-05	3.64e-05	3.46e-05	2.69e-05	5.27e-05	3.45e-05	3.33e-05	4.16e-05	-0.0786838	0.727829	0.197754	unchanged	0.347291	0.046549	1.68202	unchanged	-0.0990528	0.615053	0.35212	unchanged	--	--	--	--	--	--	--	--
pos_444	10-Undecenyl acetate	2.09e-05	6.32e-06	1.11e-05	1.27e-05	6.83e-06	1.34e-05	1.76e-05	7.75e-06	1.51e-05	2.09e-05	3.75e-05	4.72e-05	2.35e-05	2.16e-05	4.23e-05	9.17e-06	3.49e-05	1.76e-05	1.31e-05	2.34e-05	0.760952	0.169717	0.786999	unchanged	0.36702	0.357384	0.778994	unchanged	1.57131	0.00718101	1.47216	unchanged	--	--	--	--	--	--	--	--
pos_445	Serratol	6.41e-05	3.4e-05	7.26e-05	7.36e-05	4.49e-05	6.14e-05	5.83e-05	6.06e-05	8.1e-05	7.25e-05	0.000100971	0.000133728	4.3e-05	7.35e-05	0.00010085	3.71e-05	5.84e-05	2.74e-05	3.04e-05	7.92e-05	-0.314404	0.395446	0.55156	unchanged	0.20668	0.358442	0.682813	unchanged	0.644363	0.106184	1.00542	unchanged	Prenol lipids	--	--	HMDB0039827	101618281	67814-27-1	Lipids and lipid-like molecules	Diterpenoids
pos_446	Ambonic acid	0.000392045	0.000341793	0.000425066	0.000423577	0.000279034	0.00046311	0.000489948	0.000411612	0.000473886	0.000433541	0.000491258	0.000412764	0.000436243	0.000503497	0.000494086	0.00038405	0.0004866	0.000473836	0.000399353	0.00041186	0.211677	0.130541	0.849852	unchanged	0.287547	0.0391687	1.56124	unchanged	0.328703	0.0243236	1.29673	unchanged	--	--	--	--	--	--	--	--
pos_447	Cavipetin D	0	0	7.45e-08	7.62e-08	2.5e-08	0	0	4.25e-08	0	0	3.56e-06	1.27e-06	4.6e-06	1.38e-05	6.86e-06	9.69e-06	0	7.16e-06	0	0	6.58414	0.187807	0.845581	unchanged	-2.0482	0.212344	1.10019	unchanged	7.42271	0.0495323	1.24804	unchanged	--	--	--	--	--	--	--	--
pos_448	Sphinganine	2.72e-05	3.93e-05	3.7e-05	3.15e-05	1.97e-05	1.42e-05	2.9e-05	3.45e-05	3.23e-05	4.35e-05	3.12e-05	3.71e-05	2.59e-05	2.05e-05	3.25e-05	2.15e-05	2.24e-05	3.2e-05	2.05e-05	3.94e-05	-0.189676	0.475639	0.419725	unchanged	-0.0118815	0.967015	0.0502008	unchanged	-0.0721852	0.747383	0.245237	unchanged	Organonitrogen compounds	C00836	Metabolic pathways(ko01100);;Sphingolipid signaling pathway(ko04071);;Sphingolipid metabolism(ko00600)	HMDB0000269	91486	764-22-7	Organic nitrogen compounds	Amines
pos_449	Soyasaponin II	3.38e-05	1.95e-05	5.39e-05	2.63e-05	8.53e-06	3.15e-05	5.22e-05	7.12e-05	3.98e-05	5.14e-05	9.99e-05	0.000176018	6.4e-05	0.00013925	9.82e-05	8.26e-05	0.000157137	8.07e-05	3.98e-05	0.000208042	2.00031	0.0459434	1.14627	unchanged	0.793566	0.074868	1.37227	unchanged	2.02306	0.0077092	1.45729	unchanged	Prenol lipids	--	--	HMDB0034650	13326381	55319-36-3	Lipids and lipid-like molecules	Terpene glycosides
pos_450	Vinaginsenoside R2	0.000104833	0.000149688	0.000194656	3.13e-05	4.69e-05	0.00019921	0.000113125	0.000109858	8.68e-05	6.74e-05	0.000128401	5.03e-05	0.000122239	8.72e-05	5.22e-05	0.000476779	0.000332016	0.000292491	0.000938303	0.00050444	2.27037	0.0222912	1.28781	unchanged	0.128581	0.803441	0.150765	unchanged	-0.26031	0.635195	0.369825	unchanged	--	--	--	--	--	--	--	--
pos_451	2-Propenyl cyclohexanebutanoate	6.36e-05	0.00149913	0.000530085	0.000327907	9.43e-05	6.31e-05	9.77e-05	0.00097803	8.85e-05	0.000221415	0.000432656	0.00017105	0.000555693	0.000760641	0.000693255	0.000300433	0.000600711	0.000109832	0.000102537	0.000205618	-0.930949	0.430106	0.465631	unchanged	-0.795626	0.521034	0.47963	unchanged	0.0553337	0.947185	0.0100564	unchanged	--	--	--	--	--	--	--	--
pos_452	S-Methylmethionine	1.91e-05	1.96e-05	3.98e-05	1.24e-05	1.36e-05	4.02e-05	2.51e-05	2.5e-05	2.96e-05	1.44e-05	8.1e-06	1.33e-05	5.88e-06	5.54e-06	5.04e-06	1.81e-05	4.12e-05	2.38e-05	3.38e-05	2.35e-05	0.426314	0.298507	0.588411	unchanged	0.362227	0.383912	0.606815	unchanged	-1.46424	0.0520211	1.25424	unchanged	--	--	--	--	--	--	--	--
pos_453	7C-aglycone	0.000621406	0.000343002	0.000574072	0.000486174	0.000563584	0.000644389	0.000639273	0.000489696	0.00064309	0.000630957	0.000511294	0.000623188	0.000513181	0.000617907	0.00046859	0.000524627	0.000455026	0.000875457	0.0008209	0.000451885	0.273222	0.340199	0.584108	unchanged	0.235611	0.155076	1.08926	unchanged	0.0791276	0.629902	0.320675	unchanged	--	--	--	--	--	--	--	--
pos_454	Prostaglandin B1	3.97e-07	1.84e-07	8.45e-07	0	0	6.42e-07	1.91e-06	2.34e-08	0	2.98e-06	4.74e-06	2.4e-06	3.7e-06	5.32e-06	8.93e-07	7.94e-06	1.74e-06	6.99e-06	4.57e-06	1.83e-06	4.01596	0.0270573	1.30281	unchanged	1.96114	0.234125	1.12412	unchanged	3.5798	0.0162869	1.42611	unchanged	Fatty Acyls	--	--	HMDB0002982	5280388	13345-51-2	Lipids and lipid-like molecules	Eicosanoids
pos_455	N-Acetylgalactosamine	4.27e-05	4.2e-05	5.18e-05	4.42e-05	4.96e-05	4.21e-05	4.74e-05	4.53e-05	6.7e-05	4.98e-05	7.46e-05	7.12e-05	5.87e-05	6.91e-05	7.04e-05	2.33e-05	3.3e-05	5.13e-05	4.56e-05	4.99e-05	-0.18196	0.385043	0.546866	unchanged	0.126468	0.413157	0.633359	unchanged	0.578036	0.0001993	1.63678	unchanged	Organooxygen compounds	C01074	Amoebiasis(ko05146)	HMDB0000212	84265	1811-31-0	Organic oxygen compounds	Carbohydrates and carbohydrate conjugates
pos_456	L-2-Amino-3-methylenehexanoic acid	4.53e-05	4.64e-05	6.05e-05	6.93e-05	5.35e-05	7.89e-05	7.74e-05	6.6e-05	4.97e-05	8.31e-05	7.39e-05	9.95e-05	9.41e-05	6.64e-05	7.85e-05	6.83e-05	8.03e-05	6.35e-05	6.85e-05	4.94e-05	0.26319	0.140352	0.806017	unchanged	0.369164	0.0686435	1.45951	unchanged	0.584408	0.0083715	1.39891	unchanged	--	--	--	--	--	--	--	--
pos_457	Glutaminyl-Threonine	4.35e-06	1.77e-06	2.08e-06	3.15e-06	4.29e-06	3.2e-06	2.55e-06	2.18e-06	1.93e-06	2.55e-06	2.52e-06	3.42e-06	4.21e-06	3.6e-06	2.44e-06	3.63e-06	1.98e-06	3.77e-06	1.37e-06	1.63e-06	-0.337751	0.403129	0.483608	unchanged	-0.334286	0.311919	0.888993	unchanged	0.049467	0.868511	0.153047	unchanged	Carboxylic acids and derivatives	--	--	HMDB0028807	53877870	74408-69-8	Organic acids and derivatives	Amino acids, peptides, and analogues
pos_458	beta-Elemolic acid	0.0030682	0.00126366	0.00911513	0.00105867	0.0014502	0.00173077	0.00101338	0.00132229	0.00120062	0.000894506	0.000876784	0.00104626	0.00073151	0.000968775	0.00116162	0.0257504	0.0209717	0.0349307	0.0395477	0.0180975	3.12601	0.002261	1.50441	up	-1.37272	0.268519	1.06148	unchanged	-1.73751	0.216445	0.867081	unchanged	--	--	--	--	--	--	--	--
pos_459	2-(14,15-Epoxyeicosatrienoyl) Glycerol	0.0020043	0.000773006	0.00194537	0.00171273	0.00159257	0.00150416	0.00161401	0.00122236	0.00172813	0.00155662	0.00189657	0.00225895	0.00135506	0.00184047	0.00176051	0.0128211	0.00931087	0.0132006	0.0101877	0.0092622	2.77061	0.000231143	1.62589	up	-0.0742428	0.747245	0.383972	unchanged	0.182665	0.43979	0.522955	unchanged	Glycerolipids	--	--	HMDB0013651	53481916	848667-56-1	Lipids and lipid-like molecules	Monoradylglycerols
pos_460	11-Dodecenoic acid	0.00041854	0.000355461	0.000388645	0.000537698	0.000386551	0.000447104	0.00047679	0.00039162	0.000390454	0.000506013	0.000471267	0.000425777	0.000490164	0.000500172	0.000417705	0.000285872	0.000421109	0.000316776	0.000248079	0.000277916	-0.429321	0.0389913	1.12505	unchanged	0.0839806	0.542125	0.566658	unchanged	0.143461	0.268612	0.777129	unchanged	Fatty Acyls	--	--	HMDB0032248	125207	65423-25-8	Lipids and lipid-like molecules	Fatty acids and conjugates
pos_461	8-Hydroxy-4(6)-lactarene-5,14-diol	0.00011788	6.38e-05	0.00011735	7.71e-05	8.06e-05	0.000121778	0.000164856	0.000103345	0.000141228	0.000128708	0.00015131	0.000144254	0.000133957	0.000151331	0.000137968	0.000145974	0.000229849	0.0002589	0.000237708	0.000216065	1.25304	0.00101695	1.49767	unchanged	0.531059	0.0275615	1.59556	unchanged	0.654411	0.00703797	1.51165	unchanged	--	--	--	--	--	--	--	--
pos_462	N-Stearoyl tyrosine	0.000168854	0.0037965	0.00282096	0.00117381	0.000324479	0.000252583	0.000328344	0.00238386	0.000389584	0.000785963	0.0010642	0.000408197	0.000728844	0.00162611	0.000364033	0.000254986	0.00145199	0.000209851	0.00033192	0.000312049	-1.69384	0.189337	0.7918	unchanged	-1.00069	0.347787	0.756001	unchanged	-0.98301	0.326247	0.71092	unchanged	--	--	--	--	--	--	--	--
pos_463	Tetronasin	0.00034639	0.000269388	0.00024193	0.000637375	0.000258778	0.000299177	0.000444033	0.000725873	0.000398975	0.000582082	0.000356257	0.000469482	0.000421494	0.000457351	0.000846095	0.000441044	0.000511359	0.000246463	0.000280142	0.00035908	0.0676707	0.854881	0.0872269	unchanged	0.48233	0.220915	1.04684	unchanged	0.540346	0.198995	0.8479	unchanged	--	--	--	--	--	--	--	--
pos_464	Kanokoside C	5.76e-07	1.32e-06	8.8e-06	3.02e-06	5.09e-06	1.76e-06	0	1.29e-05	6.54e-06	0	7.37e-07	1.43e-05	2.01e-06	3.76e-06	8.86e-06	0	2.3e-07	0	1.54e-06	0	-3.41058	0.081904	1.08472	unchanged	0.173422	0.872736	0.045958	unchanged	0.657632	0.481786	0.403967	unchanged	--	--	--	--	--	--	--	--
pos_465	Sorbitan stearate	0.000736677	0.000536354	0.000718277	0.000954091	0.000836338	0.000714518	0.00073331	0.00076467	0.000825476	0.000844849	0.000865994	0.000956598	0.000661456	0.000730392	0.000827437	0.000716995	0.00062727	0.000604899	0.000516443	0.00078472	-0.218465	0.242717	0.725732	unchanged	0.0380569	0.794704	0.192934	unchanged	0.095976	0.564733	0.426233	unchanged	--	--	--	--	--	--	--	--
pos_466	3-Methylcyclopentene	3.45e-06	2.25e-07	6.76e-06	3.09e-06	3.08e-07	5.6e-07	9.27e-07	1.01e-06	3.18e-06	1.62e-06	6.31e-06	6.76e-06	2.46e-06	3.71e-06	2.72e-06	4.35e-07	1.32e-06	8.28e-07	2.27e-07	1.47e-06	-1.68999	0.189769	0.838557	unchanged	-0.920919	0.356693	0.896652	unchanged	0.666225	0.314221	0.62696	unchanged	--	--	--	--	--	--	--	--
pos_467	3,8-Dihydroxy-6-methoxy-7(11)-eremophilen-12,8-olide	0.000311343	8.36e-05	9.84e-05	0.000181345	9.16e-05	8.99e-05	0.000187046	0.00012391	0.000411481	8.98e-05	0.000256696	0.000229494	0.000113539	0.000236137	0.000146524	8.6e-05	0.000164627	0.000173194	9.09e-05	0.000184507	-0.132056	0.790513	0.153612	unchanged	0.235427	0.725166	0.226278	unchanged	0.358406	0.429916	0.5707	unchanged	--	--	--	--	--	--	--	--
pos_468	(20R)-Ginsenoside Rh2	2.82e-05	1.09e-05	6.09e-05	9.95e-06	1.66e-05	2.66e-05	3.39e-05	1.86e-05	1.96e-05	2.1e-05	3.99e-05	2.24e-05	3.25e-05	3.01e-05	2.73e-05	7.76e-05	0.000125886	8.47e-05	0.000202055	0.000134849	2.30551	0.00775174	1.36823	unchanged	-0.0799458	0.89606	0.188404	unchanged	0.266385	0.627847	0.284144	unchanged	--	--	--	--	--	--	--	--
pos_469	(E)-5-(3,4,5,6-Tetrahydro-3-pyridylidenemethyl)-2-furanmethanol	8.34e-05	4.4e-05	7.38e-05	5.76e-05	5.61e-05	7.35e-05	9.58e-05	6.91e-05	9.44e-05	8.64e-05	9.54e-05	8.1e-05	8.34e-05	0.000100262	8.08e-05	8.5e-05	0.000115022	0.000140615	0.000120885	8.95e-05	0.806514	0.00674881	1.34605	unchanged	0.412334	0.0475519	1.47405	unchanged	0.484878	0.0186587	1.34071	unchanged	--	--	--	--	--	--	--	--
pos_470	Tauro-b-muricholic acid	0.00688381	0.0152419	0.00293455	0.00323853	0.00710596	0.00575472	0.011393	0.00581086	0.00509898	0.00553756	0.00169653	0.00228306	0.00174902	0.00234318	0.00164302	0.00279128	0.00282527	0.00413759	0.00253515	0.00181446	-1.32786	0.127603	0.885414	unchanged	-0.0756901	0.890105	0.0065257	unchanged	-1.86569	0.0815402	1.15973	unchanged	--	--	--	--	--	--	--	--
pos_471	Serinyl-Hydroxyproline	6.02e-06	5.16e-06	1.21e-05	7.6e-06	8.38e-06	1.51e-05	4.62e-06	3.07e-06	6.51e-06	3.06e-06	0	1.53e-06	3.87e-09	0	5.33e-07	5.21e-07	5.26e-07	7.64e-07	2.04e-06	0	-3.34864	0.00296839	1.52294	down	-0.278533	0.607369	0.570512	unchanged	-4.24281	0.00260282	1.63202	down	Carboxylic acids and derivatives	--	--	HMDB0029040	69043006	90965-81-4	Organic acids and derivatives	Amino acids, peptides, and analogues
pos_472	Benzoyl ecgonine	3.42e-05	3.47e-05	4.61e-05	4.11e-05	4.22e-05	4.15e-05	0.000214067	4.84e-05	5.4e-05	4.43e-05	7.02e-05	0.000269854	5.35e-05	0.000157557	5.44e-05	3.06e-05	5.16e-05	2.58e-05	5.35e-05	2.36e-05	-0.0985411	0.717883	0.260482	unchanged	1.02105	0.290258	0.995901	unchanged	1.61126	0.123629	0.976219	unchanged	Benzene and substituted derivatives	--	--	HMDB0041836	442997	519-09-5	Benzenoids	Benzoic acids and derivatives
pos_473	LysoPE(0:0/20:3(11Z,14Z,17Z))	0.000247011	0.0001313	0.000321795	0.00032022	0.000106623	0.000266819	0.000255384	0.00025231	0.000244657	0.000230162	0.000785525	0.000784329	0.00109764	0.00126101	0.000446387	0.000254297	0.000338295	0.000251809	0.000152512	0.000374874	0.283636	0.437629	0.431659	unchanged	0.148736	0.622446	0.346834	unchanged	1.95682	0.00776657	1.49329	unchanged	Glycerophospholipids	--	--	HMDB0011484	53480933	--	Lipids and lipid-like molecules	Glycerophosphoethanolamines
pos_474	beta-Doradecin	1.34e-06	0	5.77e-06	0	0	2.44e-07	3.52e-06	0	2.04e-07	0	1.39e-05	1.67e-06	5.85e-06	2.38e-05	9.84e-06	4.86e-06	3.29e-05	3.04e-05	1.64e-05	3.09e-05	4.02093	0.0147855	1.34803	unchanged	-0.840031	0.647346	0.431363	unchanged	2.95449	0.0628477	1.15516	unchanged	--	--	--	--	--	--	--	--
pos_475	Dilauryl 3,3'-thiodipropionate	0.000821273	0.000530562	0.000398902	0.000474542	0.00190075	0.000792462	0.000491863	0.000453106	0.000723942	0.000297354	0.000374068	0.000671234	0.000327078	0.000333515	3.8e-05	0.000920429	0.000130647	0.000185975	0.000142653	0.00017332	-1.40968	0.154427	0.831962	unchanged	-0.580753	0.394401	0.769544	unchanged	-1.24245	0.167903	0.887978	unchanged	--	--	--	--	--	--	--	--
pos_476	5beta-1,3,7(11)-Eudesmatrien-8-one	1.98e-05	8.88e-06	1.85e-05	1.77e-05	2.07e-05	1.74e-05	1.81e-05	1.36e-05	1.86e-05	1.75e-05	2.01e-05	1.81e-05	1.48e-05	1.79e-05	1.81e-05	8.46e-05	7.88e-05	9.33e-05	9.32e-05	9.52e-05	2.3805	2.86e-07	1.65684	up	-0.0065142	0.974482	0.110288	unchanged	0.0589783	0.76672	0.241724	unchanged	--	--	--	--	--	--	--	--
pos_477	(3Z,6Z)-3,6-Nonadien-1-ol	1.37e-05	3.46e-06	1.02e-05	9.18e-06	8.81e-06	1.42e-06	4.3e-06	3.66e-06	1.15e-05	3.06e-06	5.45e-06	3.96e-06	2.05e-06	7.83e-06	2.49e-06	1.66e-05	2.18e-05	3e-05	2.66e-05	1.9e-05	1.32764	0.00237952	1.43183	unchanged	-0.921435	0.112889	1.34698	unchanged	-1.05923	0.0477127	1.12237	unchanged	--	--	--	--	--	--	--	--
pos_478	1-Methylcyclohexanol	6.77e-06	1.87e-06	5.61e-06	4.25e-06	4.12e-06	1.49e-06	3.35e-06	2.94e-06	6.06e-06	2.03e-06	3.98e-06	3.78e-06	3.68e-06	5.84e-06	2.99e-06	9.12e-06	1.31e-05	1.57e-05	1.44e-05	1.11e-05	1.48871	0.000658574	1.50054	up	-0.511759	0.270093	1.01204	unchanged	-0.158608	0.636362	0.279998	unchanged	--	--	--	--	--	--	--	--
pos_479	Annuolide C	5.39e-06	2.66e-06	3.01e-06	4.75e-06	6.08e-07	6.08e-06	3.62e-06	2.01e-06	7.12e-07	6.1e-06	4.87e-06	3.54e-06	6.15e-06	6.17e-06	1.22e-05	2e-06	2.44e-06	1.22e-06	2.05e-07	4.14e-07	-1.38815	0.0763489	1.00469	unchanged	0.17421	0.766331	0.282083	unchanged	1.00315	0.098615	1.04843	unchanged	--	--	--	--	--	--	--	--
pos_480	Inosine	2.13e-08	1.76e-07	1.95e-06	5.42e-07	2.61e-09	4e-07	2.36e-05	5.29e-06	5.37e-07	1.44e-05	9.36e-08	1.09e-07	1.72e-09	8.69e-08	2.25e-07	3.76e-08	3.24e-08	4.73e-07	1.14e-07	5.89e-10	-2.03139	0.334613	0.627049	unchanged	4.03784	0.137627	1.39903	unchanged	-2.38163	0.300946	0.73176	unchanged	Purine nucleosides	C00294	ABC transporters(ko02010);;Purine metabolism(ko00230);;Metabolic pathways(ko01100)	HMDB0000195	6021	58-63-9	Nucleosides, nucleotides, and analogues	--
pos_481	Myricanol 5-[arabinosyl-(1->6)-glucoside]	0.000124563	5.7e-05	7.8e-05	6.94e-05	8.76e-05	8.61e-05	0.000142264	9.05e-05	0.000118633	0.000113874	0.000133293	0.000123343	0.000118803	0.000160871	0.000116322	0.000122049	0.000175198	0.000267223	0.000208654	0.000176958	1.18965	0.00738633	1.3823	unchanged	0.404542	0.117764	1.25258	unchanged	0.647871	0.0116146	1.38439	unchanged	--	--	--	--	--	--	--	--
pos_482	Crithmumdiol	2.25e-05	1.56e-05	2.84e-05	2.12e-05	2.51e-05	2.39e-05	3.01e-05	2.57e-05	3.22e-05	2.63e-05	2.38e-05	2.14e-05	1.59e-05	2.21e-05	2.44e-05	1.48e-05	1.8e-05	2.48e-05	1.82e-05	1.51e-05	-0.31106	0.156998	0.833809	unchanged	0.291895	0.0933786	1.2589	unchanged	-0.0689511	0.698928	0.253416	unchanged	--	--	--	--	--	--	--	--
pos_483	Mesobilirubinogen	0.0018686	0.000396905	0.000721588	0.00123983	0.000588609	0.000500994	0.00115219	0.000659958	0.00247092	0.000559343	0.00195169	0.00226061	0.0014336	0.00198345	0.000872876	0.00149024	0.00134324	0.00182596	0.000908314	0.00191636	0.636136	0.140797	0.856479	unchanged	0.150062	0.822848	0.112828	unchanged	0.820144	0.0766157	1.0793	unchanged	Tetrapyrroles and derivatives	C05790	Porphyrin and chlorophyll metabolism(ko00860)	HMDB0001898	26818	14684-37-8	Organoheterocyclic compounds	Bilirubins
pos_484	Scorzoside	8.59e-05	5.67e-05	4.72e-05	5.45e-05	4.2e-05	9.21e-05	6.79e-05	0.000103538	0.000153067	9.43e-05	0.000105244	0.000105171	0.000100745	0.000104681	6.31e-05	0.000131167	6.99e-05	0.000102537	8.13e-05	0.000110778	0.792398	0.0152634	1.27604	unchanged	0.835696	0.0296433	1.59772	unchanged	0.742655	0.0088817	1.39272	unchanged	--	--	--	--	--	--	--	--
pos_485	PE(15:0/20:5(5Z,8Z,11Z,14Z,17Z))	1.22e-05	2.88e-06	1.31e-05	2.42e-06	2.28e-06	4.08e-06	1.15e-05	3.21e-06	4.54e-06	1e-05	2.65e-05	1.24e-05	2.63e-05	2.77e-05	2.7e-05	1.39e-05	2.35e-05	2.48e-05	1.74e-05	2.11e-05	1.61673	0.00305916	1.39325	unchanged	0.022266	0.973829	0.03078	unchanged	1.86899	0.00193976	1.5219	up	Glycerophospholipids	--	--	HMDB0008906	52924171	--	Lipids and lipid-like molecules	Glycerophosphoethanolamines
pos_486	Sorbitan palmitate	1.61e-05	1.24e-05	1.18e-05	1.29e-05	1.28e-05	1.07e-05	1.55e-05	1.76e-05	2.23e-05	1.87e-05	1.87e-05	1.66e-05	1.36e-05	1.22e-05	1.58e-05	9.5e-06	1.55e-05	2.05e-05	2.38e-05	1.93e-05	0.425189	0.140893	0.894451	unchanged	0.364448	0.121812	1.29136	unchanged	0.220351	0.154925	0.923752	unchanged	--	--	--	--	--	--	--	--
pos_487	(E)-2-Nonen-4-one	3.75e-06	9.32e-07	4.15e-06	6.35e-07	8.21e-07	2.07e-06	2.45e-06	1.64e-06	3.39e-06	1.18e-06	1.8e-06	2.3e-06	1.75e-06	2.35e-06	2.12e-06	1.14e-05	1.22e-05	2.24e-05	1.61e-05	7.45e-06	2.75829	0.0073534	1.42975	unchanged	0.0616325	0.920686	0.0299298	unchanged	0.00281447	0.996158	0.0193966	unchanged	--	--	--	--	--	--	--	--
pos_488	Isospathulenol	1.81e-05	1.13e-05	2.74e-05	1.83e-05	2.11e-05	2.19e-05	3.04e-05	2.29e-05	3.48e-05	2.68e-05	2.84e-05	2.45e-05	1.44e-05	2.3e-05	2.72e-05	9.25e-06	1.97e-05	2.18e-05	1.76e-05	1.55e-05	-0.196698	0.489838	0.455749	unchanged	0.509115	0.0506959	1.42777	unchanged	0.28905	0.268075	0.686957	unchanged	--	--	--	--	--	--	--	--
pos_489	DG(18:0/18:2(9Z,12Z)/0:0)	0.00212933	0.00108031	0.00121104	0.00262568	0.00300031	0.00215148	0.00174249	0.00178867	0.0018279	0.00193742	0.00126001	0.00156719	0.0013274	0.00122422	0.00153272	0.00173485	0.000988325	0.00168648	0.0014967	0.000977386	-0.545453	0.181935	0.804034	unchanged	-0.0886412	0.770997	0.278357	unchanged	-0.539637	0.174788	0.828304	unchanged	Fatty Acyls	--	--	HMDB0007161	6441562	--	Lipids and lipid-like molecules	Lineolic acids and derivatives
pos_490	(Z,Z)-3,6-Dodecadien-1-ol	2.39e-05	4.08e-06	1.18e-05	1.07e-05	1.44e-05	1.17e-05	5.43e-06	5.78e-06	1.94e-05	6.15e-06	6.53e-06	7.93e-06	1.25e-05	1.2e-05	7.52e-06	8.89e-05	2.55e-05	5.65e-05	4.02e-05	2.7e-05	1.87216	0.0395565	1.20771	unchanged	-0.425616	0.451622	0.761207	unchanged	-0.485622	0.328944	0.589735	unchanged	--	--	--	--	--	--	--	--
pos_491	12-HEPE	1.45e-05	9.08e-06	3.02e-05	1.21e-05	1.45e-05	1.2e-05	9.44e-06	1.15e-05	1.09e-05	1.09e-05	9.04e-06	1.06e-05	7.43e-06	8.96e-06	1.05e-05	6.4e-05	5.69e-05	9.21e-05	0.000105775	4.94e-05	2.19631	0.00416716	1.46531	unchanged	-0.552433	0.235921	1.13308	unchanged	-0.787377	0.138833	1.00541	unchanged	--	--	--	--	--	--	--	--
pos_492	(E,Z)-2,4-Dodecadiene	1e-05	2.14e-05	1.14e-05	9.98e-06	7.45e-06	1.49e-05	1.34e-05	1.28e-05	1.25e-05	1.13e-05	1.02e-05	1.03e-05	7.48e-06	8.95e-06	6.29e-06	5.54e-06	8.8e-06	8.67e-06	9.51e-06	8.36e-06	-0.559157	0.189864	0.767556	unchanged	0.105926	0.730003	0.362032	unchanged	-0.477274	0.242685	0.807539	unchanged	--	--	--	--	--	--	--	--
pos_493	N-(2-Hydroxyisobutyl)-2,4,8,10,12-tetradecapentaenamide	0.000182624	0.000318753	9.83e-05	7.22e-05	0.000139517	0.000138228	0.000182367	0.000151613	0.000133319	0.000144718	0.000135734	8.75e-05	0.000293702	0.000113328	0.000106605	8.53e-05	0.000108237	0.000144471	0.00013417	0.000125536	-0.440832	0.387146	0.484383	unchanged	-0.113028	0.794912	0.123354	unchanged	-0.138999	0.801351	0.189916	unchanged	--	--	--	--	--	--	--	--
pos_494	Pubesenolide	7.29e-05	0.000142068	3.84e-05	5.28e-05	4.96e-05	8.42e-05	0.000132459	0.000143909	0.000103276	0.00013445	0.000113966	8.45e-05	0.000145885	8.9e-05	6.1e-05	2.85e-05	0.000104772	3.32e-05	4.77e-05	9.06e-05	-0.22395	0.683778	0.227384	unchanged	0.749742	0.0628553	1.57486	unchanged	0.474197	0.275217	0.667421	unchanged	--	--	--	--	--	--	--	--
pos_495	Cucurbitacin C	3.95e-05	3.48e-05	5.1e-05	4.16e-05	3.27e-05	4.51e-05	4.56e-05	7.07e-05	5.46e-05	3.96e-05	2.65e-05	3.8e-05	2.79e-05	2.55e-05	3.35e-05	2.28e-05	3.07e-05	2.94e-05	2.64e-05	3.25e-05	-0.493122	0.0183096	1.28018	unchanged	0.357819	0.122473	1.17485	unchanged	-0.398728	0.0442131	1.17589	unchanged	Steroids and steroid derivatives	--	--	HMDB0034706	5874476	5988-76-1	Lipids and lipid-like molecules	Cucurbitacins
pos_496	DG(16:0/14:1(9Z)/0:0)	0	9.55e-05	2.88e-05	1.41e-05	0	0	0	5.67e-05	0	3.84e-06	1.67e-05	1.82e-06	2.82e-05	4.03e-05	3.58e-05	1.07e-05	2.98e-05	0	0	3.54e-06	-1.65409	0.359267	0.541954	unchanged	-1.19375	0.483028	0.535076	unchanged	-0.17233	0.876441	0.157418	unchanged	Glycerolipids	--	--	HMDB0007096	53478025	--	Lipids and lipid-like molecules	Diradylglycerols
pos_497	Q	3.69e-05	3.6e-05	2.39e-05	2.56e-05	1.96e-05	4.1e-05	3.86e-05	3.32e-05	2.99e-05	2.16e-05	4.98e-06	2.75e-06	7.62e-07	4.93e-06	1.76e-06	3.01e-06	4.01e-06	1.24e-05	3.87e-05	6.89e-06	-1.12617	0.0848467	0.964865	unchanged	0.210338	0.385012	0.717761	unchanged	-3.22586	0.00128186	1.65196	down	Carboxylic acids and derivatives	C00064	Nitrogen metabolism(ko00910);;Glyoxylate and dicarboxylate metabolism(ko00630);;Metabolic pathways(ko01100);;Mineral absorption(ko04978);;Vitamin B6 metabolism(ko00750);;Biosynthesis of amino acids(ko01230);;Protein digestion and absorption(ko04974);;GABAergic synapse(ko04727);;Alanine, aspartate and glutamate metabolism(ko00250);;Oxidative phosphorylation(ko00190);;Ubiquinone and other terpenoid…	HMDB0000641	5961	56-85-9	Organic acids and derivatives	Amino acids, peptides, and analogues
pos_498	Zileuton O-glucuronide	1.65e-05	8.97e-06	8.91e-06	7.1e-06	1.81e-05	1.14e-05	8.84e-06	1.02e-05	1.04e-05	9.67e-06	3.76e-05	3.87e-05	4.11e-05	3.43e-05	3.81e-05	3.04e-05	9.51e-06	1.85e-05	1.01e-05	2.41e-05	0.636085	0.199761	0.77468	unchanged	-0.239199	0.466339	0.67411	unchanged	1.67187	5.52e-05	1.72321	up	--	--	--	--	--	--	--	--
pos_499	Palmitoyl glucuronide	0.000851715	0.000363433	0.000994337	0.000841646	0.000786718	0.000823527	0.000820194	0.000688613	0.000846738	0.000745759	0.000684311	0.000699587	0.000572667	0.000812874	0.000731064	0.00134179	0.00128103	0.00133116	0.00102462	0.0021664	0.896635	0.0230068	1.19828	unchanged	0.0323324	0.881771	0.00899269	unchanged	-0.132736	0.578033	0.341287	unchanged	Organooxygen compounds	C03033	Pentose and glucuronate interconversions(ko00040);;Metabolic pathways(ko01100);;Bile secretion(ko04976)	HMDB0010363	196512	77463-71-9	Organic oxygen compounds	Carbohydrates and carbohydrate conjugates
pos_500	Vitamin A2	4.29e-06	2.75e-07	2.09e-06	4.95e-07	3.57e-07	4.99e-06	8.55e-06	1.72e-06	3.91e-06	3.73e-06	1.45e-06	1.38e-06	2.59e-06	3.11e-06	4.81e-06	3.29e-06	1.84e-06	8.12e-07	9.13e-07	4.06e-06	0.540051	0.518302	0.393122	unchanged	1.60876	0.0582647	1.47206	unchanged	0.830307	0.276447	0.709156	unchanged	--	C21797	Retinol metabolism(ko00830)	--	--	--	--	--
pos_501	(3b,7b,22x)-Cucurbita-5,24-diene-3,7,23-triol 7-glucoside	0.000563879	0.000503442	0.000813571	0.000717791	0.000606667	0.000654446	0.000568757	0.000614906	0.00061208	0.000531139	0.000473633	0.000513832	0.000356281	0.000434525	0.000475041	0.000539282	0.000598102	0.000667242	0.000555601	0.000574399	-0.127305	0.405373	0.555123	unchanged	-0.104526	0.484199	0.734247	unchanged	-0.508434	0.0226054	1.31926	unchanged	--	--	--	--	--	--	--	--
pos_502	Piperdial	0.000142392	3.62e-05	6.42e-05	8.59e-05	3.11e-05	6.98e-05	7.53e-05	4.84e-05	7.53e-05	0.000118881	0.00015241	0.000245414	8.78e-05	0.000173205	0.000185256	6.3e-05	0.00018304	0.000112282	5.31e-05	8.45e-05	0.462454	0.403921	0.49348	unchanged	0.107737	0.817663	0.195077	unchanged	1.22981	0.0187092	1.31181	unchanged	--	--	--	--	--	--	--	--
pos_503	Glucoconvallatoxoloside	0.000231076	0.000138527	0.000250744	0.000164126	0.000102191	0.000286929	0.000254579	0.000226066	0.000255613	0.000231606	0.000210795	0.000204422	0.000125562	0.000159253	0.000140903	0.000132432	0.000259002	0.000192974	0.000341434	0.000367375	0.544507	0.164843	0.788907	unchanged	0.500993	0.0557144	1.464	unchanged	-0.0763902	0.788224	0.175643	unchanged	--	--	--	--	--	--	--	--
pos_504	Kudzusaponin SA3	2.29e-06	4.02e-06	8.42e-07	1.45e-07	9.22e-07	2.44e-06	2.48e-06	9.07e-06	8.03e-06	4.16e-06	1.43e-05	5.12e-06	9.03e-06	1.83e-05	4.84e-06	4.53e-05	6.93e-05	5.52e-05	2.58e-05	4.35e-05	4.86318	0.00282991	1.5338	up	1.67262	0.0617888	1.47884	unchanged	2.64942	0.0275908	1.32999	unchanged	--	--	--	--	--	--	--	--
pos_505	Thujyl 19-trachylobanoate	3.53e-06	8.48e-05	8.23e-05	0.000108225	4.02e-07	3.54e-06	2.34e-06	4.47e-05	1.39e-06	2.98e-05	0.000136502	9.47e-06	0.000130891	0.000283117	0.000143415	2.71e-05	3.84e-05	4.6e-06	1.18e-06	2.92e-05	-1.47433	0.192523	0.808339	unchanged	-1.77244	0.160387	1.15131	unchanged	1.33276	0.133106	0.93346	unchanged	--	--	--	--	--	--	--	--
pos_506	4-Amino-2-methylenebutanoic acid	8.69e-06	6.84e-06	5.62e-06	1.08e-05	1.45e-05	9.48e-06	7.79e-06	8.67e-06	7.38e-06	9.24e-06	5.65e-06	7.54e-06	6.71e-06	6.58e-06	9.13e-06	8.33e-06	5.16e-06	8.79e-06	8.85e-06	5.01e-06	-0.359805	0.295021	0.627214	unchanged	-0.124092	0.657664	0.370325	unchanged	-0.380888	0.252342	0.701009	unchanged	--	--	--	--	--	--	--	--
pos_507	(3b,16a,21b,22a)-12-Oleanene-3,16,21,23,28-pentol-22-angeloyloxy-23-al	7.52e-05	2.95e-05	8.12e-05	6.39e-05	5.42e-05	4.87e-05	7.22e-05	4.9e-05	7.21e-05	6.81e-05	0.000112823	9.92e-05	5.85e-05	0.000118653	0.000141289	7.54e-05	0.000170878	0.000144632	0.000117789	0.000242296	1.3049	0.0297964	1.20813	unchanged	0.0291011	0.910548	0.0322615	unchanged	0.803361	0.0285248	1.26124	unchanged	--	--	--	--	--	--	--	--
pos_508	5-Methylcytidine	0.000157039	0.000134254	0.000718063	0.000284096	0.000410532	0.000156513	0.000112079	0.00109763	0.000347678	0.00011033	0.000149706	0.000660444	0.000186684	0.000202825	0.000309372	5.81e-05	8.78e-05	6.81e-05	0.000166194	8.27e-05	-1.88044	0.079464	1.09566	unchanged	0.0983765	0.914937	0.0224668	unchanged	-0.175289	0.790309	0.230698	unchanged	Pyrimidine nucleosides	--	--	HMDB0000982	92918	2140-61-6	Nucleosides, nucleotides, and analogues	--
pos_509	3-Methylcyclohexanol	5.04e-06	1.37e-06	5.39e-06	3.18e-06	2.61e-06	4.98e-06	4.36e-06	2.43e-06	5.68e-06	2.89e-06	1.13e-05	8.46e-06	1.29e-05	1.72e-05	9.92e-06	1.58e-05	2.14e-05	1.97e-05	1.72e-05	1.74e-05	2.38171	4.14e-06	1.62548	up	0.210513	0.586649	0.323632	unchanged	1.76468	0.00248469	1.55513	up	Organooxygen compounds	--	--	HMDB0031538	11566	591-23-1	Organic oxygen compounds	Alcohols and polyols
pos_510	29-Norcycloartane-3,24-dione	0.000177716	0.000101861	0.00041455	0.00012286	0.000144219	0.000156663	0.000117823	0.000153194	0.000137335	0.000125969	9.37e-05	0.00013278	7.54e-05	9.43e-05	0.00011346	0.000875814	0.000706797	0.00119022	0.00138925	0.000613544	2.31277	0.00421196	1.45254	unchanged	-0.476191	0.398575	0.844314	unchanged	-0.915363	0.189321	0.907513	unchanged	--	--	--	--	--	--	--	--
pos_511	2,4-Nonadien-1-ol	6.84e-06	2.96e-06	7.45e-06	5.83e-06	3.38e-06	5.44e-06	5.68e-06	5.34e-06	8.2e-06	6.77e-06	1.01e-05	1.3e-05	4.45e-06	7.13e-06	9.68e-06	4.5e-06	6.79e-06	4.92e-06	4.28e-06	8.18e-06	0.115723	0.717637	0.186062	unchanged	0.247377	0.381509	0.643163	unchanged	0.743182	0.0760296	1.0667	unchanged	--	--	--	--	--	--	--	--
pos_512	DG(20:2(11Z,14Z)/22:5(7Z,10Z,13Z,16Z,19Z)/0:0)	0	1.77e-05	3.91e-05	1.07e-05	3.66e-06	3.19e-08	6.54e-07	2.28e-05	1.06e-06	4.24e-06	6.16e-07	1.06e-07	1.74e-07	1.98e-06	3.55e-08	6.86e-09	5.63e-07	6.04e-08	2.98e-07	4.05e-07	-5.74	0.113729	0.99325	unchanged	-1.30958	0.333781	0.840409	unchanged	-4.61127	0.119806	1.08003	unchanged	Glycerolipids	--	--	HMDB0007439	9543928	--	Lipids and lipid-like molecules	Diradylglycerols
pos_513	alpha-Spinasterol 3-glucoside	0	0.000201743	0.000106985	4.58e-05	1.79e-06	0	7.01e-06	3.07e-05	2.72e-06	0.000100688	6.23e-05	1.26e-05	0.000241752	5.33e-05	6.44e-05	8.81e-06	4.15e-05	9.96e-09	1.79e-07	0	-2.81785	0.184555	0.800196	unchanged	-1.33612	0.350486	0.702877	unchanged	0.285755	0.783968	0.135239	unchanged	--	--	--	--	--	--	--	--
pos_514	(2R,3R,4R)-2-Amino-4-hydroxy-3-methylpentanoic acid	9.64e-05	5.68e-05	9.34e-05	5.26e-05	0.000184898	9.2e-05	9.24e-05	8.39e-05	9.82e-05	0.000105689	6.34e-05	9.83e-05	8.75e-05	6.71e-05	5.85e-05	0.000126715	8.26e-05	0.000127042	0.000142963	9.69e-05	0.251223	0.510431	0.399843	unchanged	-0.0361657	0.925239	0.0983945	unchanged	-0.368995	0.423327	0.550607	unchanged	--	--	--	--	--	--	--	--
pos_515	Thymidine glycol	7.92e-05	3.56e-05	4.98e-05	5.08e-05	6.54e-05	4.69e-05	7.62e-05	5.04e-05	5.49e-05	6.14e-05	7.26e-05	7.51e-05	8.13e-05	8.15e-05	6.72e-05	6.8e-05	7.41e-05	8.01e-05	8.25e-05	7.66e-05	0.441052	0.0517041	1.12403	unchanged	0.0448248	0.850204	0.181849	unchanged	0.427259	0.0578309	1.20097	unchanged	Pyrimidine nucleosides	--	--	HMDB0042036	3035041	32645-65-1	Nucleosides, nucleotides, and analogues	Pyrimidine 2'-deoxyribonucleosides
pos_516	Cortexolone	0.000776814	0.00240037	0.00352345	0.00103177	0.00153443	0.00199518	0.00262464	0.00291092	0.00250783	0.00175217	0.000823053	0.000825988	0.00081826	0.000765644	0.000679474	0.000598253	0.00137704	0.000719102	0.00148767	0.00264801	-0.440172	0.456621	0.473485	unchanged	0.347508	0.393264	0.708284	unchanged	-1.24401	0.09941	1.1508	unchanged	Steroids and steroid derivatives	C05488	Cortisol synthesis and secretion(ko04927);;Cushing syndrome(ko04934);;Steroid hormone biosynthesis(ko00140);;Metabolic pathways(ko01100)	HMDB0000015	440707	152-58-9	Lipids and lipid-like molecules	Hydroxysteroids
pos_517	Cavipetin C	0.00454293	0.000125582	0.00154818	0.0022446	0.00154457	0.00186743	0.000778251	0.000568964	0.000815414	0.000403417	0.000582376	0.000704682	0.00165788	0.000464303	0.00112002	0.00103588	0.00022389	0.000924096	0.000598666	0.000320337	-1.68917	0.129268	0.915648	unchanged	-1.17434	0.206043	1.15829	unchanged	-1.1435	0.209898	0.744505	unchanged	--	--	--	--	--	--	--	--
pos_518	Trigofoenoside F	0.000206935	0.000162288	0.000282516	0.000242306	0.000171358	0.000343463	0.000244564	0.000228404	0.000256434	0.000203979	0.000154327	0.000168716	6.72e-05	7.97e-05	9.4e-05	0.000139469	0.00019046	0.000120048	0.000208792	0.0002275	-0.265582	0.27205	0.692647	unchanged	0.261184	0.231087	0.853791	unchanged	-0.917816	0.010894	1.35271	unchanged	--	--	--	--	--	--	--	--
pos_519	3-carboxy-4-methyl-5-pentyl-2-furanpropanoic acid	4.09e-05	3.61e-05	4.2e-05	4.5e-05	4.71e-05	5.12e-05	4.41e-05	4.16e-05	4.73e-05	4.21e-05	3.3e-05	3.89e-05	3.17e-05	3.04e-05	3.62e-05	2.76e-05	2.9e-05	3.37e-05	3.53e-05	2.74e-05	-0.464687	0.00172412	1.44723	unchanged	0.0996734	0.280619	0.78736	unchanged	-0.311217	0.0106407	1.34462	unchanged	--	--	--	--	--	--	--	--
pos_520	2-Hydroxy-desipramine glucuronide	4.59e-05	3.04e-05	3.93e-05	4.67e-05	3.7e-05	6.72e-05	4.29e-05	5.7e-05	4.67e-05	4.09e-05	4e-05	5.59e-05	2.85e-05	2.7e-05	5.54e-05	4.38e-05	6.6e-05	0.000110452	5.43e-05	5.42e-05	0.722259	0.0910649	1.02009	unchanged	0.353553	0.0991516	1.21841	unchanged	0.0535766	0.83558	0.174151	unchanged	--	--	--	--	--	--	--	--
pos_521	4-O-beta-D-Glucopyranuronosyl-L-fucose	9.3e-06	1.15e-05	1.72e-05	1.47e-05	1.08e-05	2.57e-05	5.46e-06	5.66e-06	1e-05	3.64e-06	8.28e-07	7.1e-06	2.42e-07	6.38e-09	3.28e-07	1.49e-09	2.29e-09	2.11e-07	6.87e-07	1.54e-08	-6.11306	0.000916682	1.6071	down	-0.331885	0.569158	0.612293	unchanged	-2.89989	0.000546737	1.60641	down	Organooxygen compounds	--	--	HMDB0039889	--	16749-74-9	Organic oxygen compounds	Carbohydrates and carbohydrate conjugates
pos_522	Spirolide B	2.75e-05	3.29e-05	4.97e-05	3.57e-05	2.55e-05	4.11e-05	6.97e-05	8.05e-05	6.23e-05	6.31e-05	4.19e-05	2.82e-05	1.15e-05	2.39e-05	1.79e-05	2.54e-05	7.08e-05	3.4e-05	3.44e-05	5.68e-05	0.371288	0.328343	0.552119	unchanged	0.88778	0.00717028	1.89904	unchanged	-0.472496	0.192569	0.823115	unchanged	Azepines	--	--	HMDB0030492	10532690	170713-72-1	Organoheterocyclic compounds	--
pos_523	17-Hydroxyprogesterone	0	3.64e-06	0	0	5.99e-07	0	0	0	0	1.17e-06	9.41e-07	5.68e-09	6.34e-06	0	1.8e-09	2.92e-08	1.47e-07	0	0	6.47e-09	-4.53481	0.3157	0.590307	unchanged	-1.86018	0.448287	0.538613	unchanged	0.782625	0.681968	0.245088	unchanged	--	--	--	--	--	--	--	--
pos_524	DG(20:5(5Z,8Z,11Z,14Z,17Z)/22:1(13Z)/0:0)	0.000651445	0.000403418	0.00133822	0.000589095	0.00104948	0.000944966	0.000715695	0.00071149	0.000673457	0.000618177	0.000616714	0.000657304	0.000375857	0.000611077	0.000448179	0.000422113	0.000264771	0.000378577	0.000315472	0.000328115	-1.23818	0.051089	1.18752	unchanged	-0.13804	0.697921	0.447346	unchanged	-0.573545	0.200048	0.870603	unchanged	Glycerolipids	--	--	HMDB0007580	9543917	--	Lipids and lipid-like molecules	Diradylglycerols
pos_525	Dhelwangin	1.3e-05	1.65e-06	4.6e-06	5.32e-06	8.93e-06	4.88e-06	3.86e-06	3.31e-06	3.63e-06	5.76e-06	1.92e-06	2.91e-06	2.45e-06	1.6e-06	4.7e-06	2.67e-05	5.04e-06	9.65e-06	7.37e-06	6.96e-06	0.731878	0.354632	0.578448	unchanged	-0.645715	0.289318	0.956215	unchanged	-1.30563	0.111605	0.965843	unchanged	--	--	--	--	--	--	--	--
pos_526	DG(18:0/0:0/18:3n3)	4.88e-07	1.89e-05	9.44e-06	2.68e-07	1.37e-06	6.02e-06	2.98e-06	1.28e-06	2.54e-06	5.84e-06	0.00027803	0.000335294	5.91e-05	2.26e-05	0.000261184	6.46e-06	1.22e-06	2.07e-06	1.06e-06	4.97e-05	0.988604	0.578266	0.343804	unchanged	-0.708369	0.558398	0.451891	unchanged	4.97087	0.0420335	1.28372	unchanged	Fatty Acyls	--	--	HMDB0056056	131801773	--	Lipids and lipid-like molecules	Lineolic acids and derivatives
pos_527	Momordin Ia	5.26e-05	2.37e-05	0.000106978	2.2e-05	4.47e-05	1.56e-05	4.97e-05	2.9e-05	3.26e-05	3.76e-05	5.25e-05	3.53e-05	4.86e-05	4.86e-05	4.36e-05	0.000180931	0.000315606	0.000218826	0.000450715	0.000326097	2.57707	0.00443031	1.44689	unchanged	-0.603947	0.344235	0.861423	unchanged	-0.129378	0.797322	0.216417	unchanged	--	--	--	--	--	--	--	--
pos_528	Furanofukinin	0.000107462	0.000333222	6.66e-05	8.08e-05	0.000124201	0.000142188	0.000172835	0.000184812	0.000135007	0.000134145	9.7e-05	5.49e-05	0.000170786	7.82e-05	7.7e-05	3.62e-05	7.9e-05	3.75e-05	4.07e-05	3.95e-05	-1.61301	0.120482	0.912947	unchanged	0.11035	0.830507	0.296819	unchanged	-0.575626	0.411906	0.570362	unchanged	--	--	--	--	--	--	--	--
pos_529	2,3-Dinor-TXB2	1.35e-05	2.09e-05	1.8e-05	9.6e-06	2.12e-05	1.62e-05	1.95e-05	1.63e-05	2.16e-05	1.94e-05	1.56e-05	1.99e-05	1.83e-05	1.61e-05	1.23e-05	1.38e-05	1.51e-05	2.36e-05	1.9e-05	1.57e-05	0.0652618	0.794354	0.183109	unchanged	0.156939	0.470524	0.662639	unchanged	-0.0173656	0.940938	0.143304	unchanged	--	--	--	--	--	--	--	--
pos_530	Notoginsenoside B	8.42e-06	5.83e-05	1.58e-06	5.02e-07	4.3e-07	3.4e-06	3.93e-05	2.15e-05	1.43e-05	6e-06	9.15e-06	3.05e-06	1.82e-06	1.02e-05	1.73e-06	2.61e-06	1.39e-05	6.1e-06	6.97e-06	1.05e-05	-0.790367	0.633303	0.256592	unchanged	0.28784	0.820542	0.307567	unchanged	-1.41651	0.486438	0.507042	unchanged	--	--	--	--	--	--	--	--
pos_531	Tylosin	2.61e-05	1.15e-05	1.74e-05	2.75e-08	1.15e-05	7.16e-06	9.6e-06	1.09e-05	8.47e-06	3.55e-06	1.5e-05	8.89e-06	1.08e-05	1.03e-05	2.67e-06	6.22e-05	9.61e-05	3.37e-05	0.000201261	0.000178498	3.10192	0.0355165	1.22271	unchanged	-0.748805	0.283141	0.978502	unchanged	-0.483936	0.453146	0.50275	unchanged	Organooxygen compounds	C01457	Metabolic pathways(ko01100)	HMDB0034108	6260974	1401-69-0	Organic oxygen compounds	Carbohydrates and carbohydrate conjugates
pos_532	Bakkenolide D	1.17e-05	2.4e-05	1.51e-05	2.68e-06	8.61e-06	3.35e-05	9.76e-06	1.71e-05	1.26e-05	3.83e-06	4.16e-06	6.98e-06	4.27e-06	3.8e-06	3.25e-06	5.63e-05	0.0001	3.06e-05	0.000102869	8.23e-05	2.58225	0.00905912	1.39684	unchanged	0.306942	0.646126	0.334131	unchanged	-1.46714	0.0884679	1.16159	unchanged	--	--	--	--	--	--	--	--
pos_533	25-Hydroxyvitamin D2-25-glucuronide	0.000101939	7.49e-05	7.18e-05	6.61e-05	6.04e-05	6.78e-05	9.51e-05	0.000115929	0.000139069	0.000129915	0.000187679	0.000141995	0.000115895	0.000120025	8.75e-05	0.000103585	0.000138927	0.000111319	7.7e-05	0.000171829	0.683652	0.0457391	1.12605	unchanged	0.54604	0.0549864	1.5153	unchanged	0.799643	0.0253053	1.32181	unchanged	Steroids and steroid derivatives	--	--	HMDB0010342	6444033	--	Lipids and lipid-like molecules	Vitamin D and derivatives
pos_534	Hydroxydesmthyl doxepin glucuronide	3.5e-06	4.14e-05	3.57e-06	7.35e-06	1.58e-05	1.08e-06	4.59e-05	8.41e-05	1.87e-05	4.18e-05	3.22e-05	2.85e-06	2.33e-05	3.83e-05	1.07e-06	2.98e-05	6.98e-06	8.62e-07	5.95e-07	1.92e-06	-0.836469	0.506563	0.366561	unchanged	1.41937	0.178694	1.21853	unchanged	0.448016	0.62947	0.282267	unchanged	--	--	--	--	--	--	--	--
pos_535	Sialyllacto-N-tetraose b	2.39e-05	1.87e-05	2.1e-05	2.87e-05	1.08e-05	8.95e-06	3e-05	1.8e-05	1.37e-05	3.39e-05	0.000220942	0.000114064	0.000124961	6.46e-05	1.17e-05	2.43e-05	2.57e-05	3.18e-05	4.81e-05	4.25e-05	0.740227	0.0422254	1.10544	unchanged	0.0194512	0.961705	0.153317	unchanged	2.37805	0.0673369	1.18747	unchanged	--	--	--	--	--	--	--	--
pos_536	2-(5-Methyl-2-furanyl)-3-piperidinol	4.34e-05	6.68e-06	1.51e-05	8.55e-06	7.28e-05	2.12e-05	2.33e-05	1.1e-05	1.69e-05	7.01e-06	1.75e-05	1.57e-05	1.45e-05	9.49e-06	9.54e-06	1.41e-05	2.55e-05	2.21e-05	4.08e-05	1.91e-05	-0.269506	0.726573	0.224848	unchanged	-0.882518	0.357563	0.82951	unchanged	-1.13429	0.279209	0.705995	unchanged	--	--	--	--	--	--	--	--
pos_537	GDP-L-fucose	9.62e-06	2.97e-06	8.05e-07	4.3e-07	9.35e-06	9.14e-07	9.58e-08	1.03e-06	3e-06	4.61e-07	4.4e-06	5.46e-06	4.27e-06	3.42e-06	1.93e-06	0	1.86e-07	0	0	3.61e-07	-5.40389	0.0893641	1.02186	unchanged	-2.07505	0.157987	1.23155	unchanged	-0.250449	0.741657	0.202978	unchanged	Purine nucleotides	C00325	Metabolic pathways(ko01100);;Fructose and mannose metabolism(ko00051);;Amino sugar and nucleotide sugar metabolism(ko00520)	HMDB0001095	439211	15839-70-0	Nucleosides, nucleotides, and analogues	Purine nucleotide sugars
pos_538	Carvyl acetate	0.000685375	0.000887808	0.0006315	0.000734861	0.000748335	0.000746406	0.000874663	0.000675619	0.000730956	0.00084367	0.00104861	0.00074106	0.000712203	0.000990592	0.000671431	0.00058217	0.000699815	0.000586859	0.000557314	0.000605276	-0.282791	0.0354574	1.132	unchanged	0.0700318	0.535029	0.684801	unchanged	0.175143	0.322641	0.631458	unchanged	--	--	--	--	--	--	--	--
pos_539	Vetiveryl acetate	0.000236275	9.18e-05	0.000391967	0.000138514	0.00016653	0.000142119	0.000105222	0.000120199	0.000168431	0.000107213	0.000109479	0.000118016	0.00010639	0.000126131	0.000110359	0.00101909	0.000800562	0.0013302	0.00146922	0.000688648	2.37228	0.00299474	1.49087	unchanged	-0.672513	0.220862	1.17798	unchanged	-0.845829	0.156896	0.961048	unchanged	--	--	--	--	--	--	--	--
pos_540	2,4-Di-tert-butylphenol	2.58e-05	1.14e-05	6.18e-05	1.67e-05	1.64e-05	1.6e-05	1.54e-05	1.53e-05	1.83e-05	1.54e-05	1.5e-05	1.7e-05	9.2e-06	1.5e-05	1.47e-05	0.000143125	0.000126693	0.000205804	0.000237054	0.000106511	2.63288	0.00328012	1.47714	unchanged	-0.714774	0.322249	0.965896	unchanged	-0.896337	0.253489	0.796522	unchanged	Benzene and substituted derivatives	--	--	HMDB0013816	7311	96-76-4	Benzenoids	Phenylpropanes
pos_541	(-)-Dihydrocarveol	4.44e-05	1.87e-05	3.62e-05	3.3e-05	3.47e-05	1.75e-05	2.32e-05	2.38e-05	4.21e-05	2.21e-05	2.59e-05	2.46e-05	1.58e-05	3.06e-05	2.15e-05	5.67e-05	6.81e-05	8.39e-05	7.84e-05	5.81e-05	1.0484	0.000960199	1.47408	unchanged	-0.375014	0.23381	1.07669	unchanged	-0.495904	0.0878867	0.997393	unchanged	--	--	--	--	--	--	--	--
pos_542	Dihydroxycitracridone I	6.28e-06	8.63e-07	9.81e-07	8.79e-07	0	2.4e-06	0	3.14e-06	4.71e-05	0	1.62e-05	1.04e-05	1.35e-05	1.62e-05	2.88e-06	2.13e-05	4.13e-06	6e-06	1.67e-06	2.49e-05	2.68905	0.1097	0.97226	unchanged	2.54721	0.396641	0.654965	unchanged	2.7168	0.0117191	1.42312	unchanged	--	--	--	--	--	--	--	--
pos_543	LysoPE(0:0/18:1(9Z))	0.000736228	0.000383279	0.00126383	0.000936523	0.000420268	0.00107229	0.000889332	0.000977619	0.000879055	0.000829559	0.000658	0.000609857	0.000440541	0.000909203	0.000762568	0.000805612	0.000457818	0.000589596	0.000582963	0.000673155	-0.266572	0.50191	0.446583	unchanged	0.313474	0.339404	0.724118	unchanged	-0.145994	0.707132	0.243322	unchanged	Glycerophospholipids	--	--	HMDB0011476	53480925	--	Lipids and lipid-like molecules	Glycerophosphoethanolamines
pos_544	1-Acetyl-2-methylcyclopentene	2.55e-05	1.1e-05	2.5e-05	1.72e-05	1.96e-05	1.77e-05	1.99e-05	1.91e-05	2.16e-05	1.9e-05	1.76e-05	2.08e-05	1.38e-05	2.08e-05	1.67e-05	2.92e-05	2.3e-05	2.48e-05	1.9e-05	2.34e-05	0.283092	0.220106	0.712499	unchanged	-0.0145796	0.94605	0.166556	unchanged	-0.131096	0.589782	0.346416	unchanged	--	--	--	--	--	--	--	--
pos_545	2,3-Dinor-6-keto-prostaglandin F1 a	7.81e-06	5.01e-06	3.95e-06	1.18e-05	1.31e-05	6.87e-06	5.86e-06	7.25e-06	6.19e-06	7.52e-06	4.54e-06	6.42e-06	5.42e-06	4.43e-06	8e-06	9.4e-06	3.25e-06	5.19e-06	7.44e-06	4.18e-06	-0.499909	0.290435	0.636609	unchanged	-0.30685	0.43041	0.680473	unchanged	-0.531898	0.23881	0.703292	unchanged	Fatty Acyls	--	--	HMDB0002277	53477747	--	Lipids and lipid-like molecules	Eicosanoids
pos_546	Alliosterol 1-(4''-galactosylrhamnoside) 16-galactoside	4.19e-05	6.63e-05	9.24e-05	4.09e-05	4.2e-05	8.44e-05	5.48e-05	6.71e-05	7.39e-05	3.9e-05	5.16e-05	5.47e-05	3.8e-05	4.39e-05	4.97e-05	4.7e-05	9.84e-05	0.000110101	0.000386887	5.7e-05	1.30218	0.25866	0.700244	unchanged	0.170699	0.59471	0.344418	unchanged	-0.25389	0.428276	0.603153	unchanged	--	--	--	--	--	--	--	--
pos_547	Deoxycytidine	2.29e-05	9.49e-06	2.45e-05	1.64e-05	1.7e-05	1.84e-05	2.14e-05	1.2e-05	2.16e-05	1.85e-05	1.12e-05	1.21e-05	1.1e-05	1.37e-05	1.07e-05	1.36e-05	2.86e-05	3.4e-05	2.37e-05	2.05e-05	0.416059	0.208168	0.719839	unchanged	0.0273645	0.91661	0.00122153	unchanged	-0.621133	0.0761357	1.12263	unchanged	Pyrimidine nucleosides	C00881	ABC transporters(ko02010);;Metabolic pathways(ko01100);;Pyrimidine metabolism(ko00240)	HMDB0000014	13711	951-77-9	Nucleosides, nucleotides, and analogues	Pyrimidine 2'-deoxyribonucleosides
pos_548	(6E,8E)-4,6,8-Megastigmatriene	4.93e-05	3.66e-05	5.41e-05	6.17e-05	7.13e-05	6.09e-05	6.47e-05	4.71e-05	6.2e-05	6.04e-05	6.43e-05	6.37e-05	5.95e-05	5.55e-05	5.75e-05	4.7e-05	5.91e-05	7.4e-05	5.03e-05	4.75e-05	0.0257147	0.902367	0.048972	unchanged	0.112179	0.528193	0.510403	unchanged	0.13867	0.410227	0.573921	unchanged	--	--	--	--	--	--	--	--
pos_549	Permetin A	1.71e-06	1.84e-06	9.97e-06	7.96e-07	0	8.61e-07	6.06e-06	1.13e-05	1.28e-06	2.17e-06	3.83e-05	4.15e-05	3.76e-05	2.75e-05	3.03e-05	1.23e-05	2.05e-05	5.69e-06	5.79e-06	2.46e-05	2.26774	0.0440192	1.10365	unchanged	0.600379	0.596164	0.433593	unchanged	3.61392	1.81e-05	1.70466	up	Peptidomimetics	--	--	HMDB0030527	172928	71888-70-5	Organic acids and derivatives	Depsipeptides
pos_550	Gabapentin	5.62e-06	6.4e-06	5.3e-06	6.28e-06	2.02e-06	6.36e-06	7.94e-06	6.2e-06	7.83e-06	8.39e-06	6.65e-06	5.75e-06	4.78e-06	6.96e-06	4.6e-06	2.7e-06	5.97e-06	3.7e-06	3.97e-06	5.88e-06	-0.205821	0.526295	0.38517	unchanged	0.519072	0.0501767	1.57515	unchanged	0.164983	0.527986	0.420819	unchanged	--	--	--	--	--	--	--	--
pos_551	9-Deoxy-delta12-PGD2	2.26e-06	5.68e-07	2.33e-06	5.21e-07	2.15e-06	1.47e-06	8.77e-06	2.62e-06	2.55e-06	6.94e-06	1.27e-05	8.3e-06	1.33e-05	1.13e-05	1.34e-05	9.3e-06	9.92e-06	8.18e-06	9.19e-06	7.96e-06	2.50863	1.2e-06	1.63525	up	1.51363	0.111964	1.43082	unchanged	2.91468	0.000107448	1.71904	up	--	--	--	--	--	--	--	--
pos_552	Dihydrozeatin-9-N-glucoside-O-glucoside	0.000522132	0.00034636	0.0012585	0.00057538	0.000392169	0.00057146	0.000484995	0.00233224	0.00182263	0.00041849	0.000834649	0.00158846	0.000387717	0.000757832	0.000764619	0.000144545	0.000607776	0.000219025	0.000473896	0.000634292	-0.573466	0.330331	0.629785	unchanged	0.863362	0.288579	0.811597	unchanged	0.485734	0.363869	0.534202	unchanged	Fatty Acyls	--	--	HMDB0012212	--	619326-04-4	Lipids and lipid-like molecules	Fatty acyl glycosides
pos_553	Caffeoylferuloylspermidine	0.000301495	0.000249871	0.00023582	0.000212977	0.000216087	0.000384579	0.000354609	0.000459968	0.000493907	0.000347709	0.00033002	0.000352104	0.000216441	0.000335308	0.000302394	0.000269281	0.00042508	0.000349769	0.000396967	0.000348545	0.557232	0.00851891	1.33416	unchanged	0.746676	0.00235931	1.99597	unchanged	0.33699	0.062721	1.09742	unchanged	Cinnamic acids and derivatives	--	--	HMDB0033470	131751431	114916-07-3	Phenylpropanoids and polyketides	Hydroxycinnamic acids and derivatives
pos_554	(R)-1-O-[b-D-Glucopyranosyl-(1->6)-b-D-glucopyranoside]-1,3-octanediol	2.71e-05	2e-05	3.03e-07	0	8.36e-06	8.96e-06	1.45e-07	2.42e-07	2.46e-06	9.28e-08	6.38e-07	1.35e-09	1.44e-07	9.33e-07	0	1.33e-09	3.1e-08	9.02e-07	2.18e-07	3.07e-08	-5.55844	0.113103	0.928475	unchanged	-2.22783	0.184333	1.12411	unchanged	-5.02244	0.115677	1.02028	unchanged	--	--	--	--	--	--	--	--
pos_555	Imazamethabenz-methyl	0.000524911	0.000299538	0.000396877	0.000305456	0.000465849	0.000432955	0.000551307	0.000427332	0.000491554	0.000469681	0.000557461	0.000526573	0.000506854	0.000558386	0.000391046	0.000422731	0.000489155	0.000652544	0.000575642	0.000476738	0.393133	0.0710757	1.00432	unchanged	0.251933	0.17627	1.10663	unchanged	0.350334	0.0805175	1.04758	unchanged	--	--	--	--	--	--	--	--
pos_556	3-Hydroxy-4-aminopyridine	9.67e-06	5e-06	6.33e-06	6.24e-06	6.89e-06	4.58e-06	4.9e-06	6.63e-06	8e-06	5.56e-06	1.51e-05	7.09e-06	4.8e-06	5.9e-06	4.35e-06	3.18e-06	3.2e-06	4.15e-06	3.44e-06	3.89e-06	-0.934181	0.0120061	1.37083	unchanged	-0.202356	0.396777	0.793302	unchanged	0.12508	0.781217	0.223611	unchanged	--	--	--	--	--	--	--	--
pos_557	Rhubafuran	0.000398722	0.000200342	0.000246715	0.000271525	0.000222962	0.000264225	0.000476039	0.000309661	0.000359935	0.00042729	0.000418404	0.00034369	0.000393167	0.000571	3.85e-05	7.48e-05	0.000260457	0.000243786	0.000217494	0.000232097	-0.381733	0.232653	0.697937	unchanged	0.45495	0.0914784	1.36949	unchanged	0.396954	0.40587	0.554694	unchanged	--	--	--	--	--	--	--	--
pos_558	Leukotriene B5	5.69e-05	2.02e-05	7.48e-05	4.02e-05	4.37e-05	3.69e-05	3.15e-05	3.29e-05	4.67e-05	3.01e-05	2.68e-05	3.6e-05	2.48e-05	2.86e-05	3.6e-05	0.000297536	0.000120236	0.000332492	0.000294968	6.86e-05	2.2396	0.029246	1.27883	unchanged	-0.40557	0.281805	1.06154	unchanged	-0.63282	0.139938	0.959574	unchanged	Fatty Acyls	--	--	HMDB0062486	5312988	--	Lipids and lipid-like molecules	Eicosanoids
pos_559	FAD	0.000199332	2.11e-05	0.000226964	0.000219261	0.000262071	7.18e-05	7.34e-05	0.000103848	0.000147756	9.62e-05	0.000147826	0.000298169	7.32e-05	8.97e-05	0.000158649	0.00015802	4.54e-05	0.000103078	5.34e-05	0.000182167	-0.776744	0.170067	0.831137	unchanged	-0.913647	0.109914	1.42581	unchanged	-0.27516	0.593889	0.328334	unchanged	Flavin nucleotides	C00016	Vitamin digestion and absorption(ko04977);;Metabolic pathways(ko01100);;Riboflavin metabolism(ko00740)	HMDB0001248	643975	146-14-5	Nucleosides, nucleotides, and analogues	--
pos_560	Malvidin 6-(6-p-coumaroylglucoside)-4-vinylphenol	0.000138114	7.71e-05	0.000115758	5.34e-05	0.000100796	0.000101961	0.000113964	9.4e-05	0.000124485	9.63e-05	0.000117149	0.000162313	0.000105367	9.94e-05	0.000119525	0.00133546	0.00201668	0.00403611	0.00438521	0.00114654	4.7352	0.0218086	1.33395	unchanged	0.129755	0.588418	0.395148	unchanged	0.315653	0.236692	0.715489	unchanged	--	--	--	--	--	--	--	--
pos_561	Hydroxydestruxin B	9.54e-08	1.01e-07	3.29e-08	0	0	1.01e-08	3.83e-06	5.51e-06	7.94e-06	1.85e-05	3.02e-07	1.4e-06	2.06e-06	8.32e-09	1.01e-07	1.01e-06	5.14e-06	9.68e-11	1.2e-05	0	6.30909	0.194105	0.799945	unchanged	7.28337	0.0842556	1.54847	unchanged	4.07677	0.147615	0.938653	unchanged	Peptidomimetics	--	--	HMDB0040135	85220065	--	Organic acids and derivatives	Depsipeptides
pos_562	N-Linoleoyl GABA	0.000181388	0.000104746	0.000206131	0.000147034	0.00013652	0.00018879	0.00021442	0.000186383	0.00021017	0.000196548	0.000126504	0.000137794	7.79e-05	0.000134349	0.000117404	0.000174528	0.00017881	0.000234293	0.00017774	0.000170246	0.270198	0.177	0.776067	unchanged	0.360878	0.0653562	1.44385	unchanged	-0.385268	0.124882	0.94157	unchanged	--	--	--	--	--	--	--	--
pos_563	3-Hydroxy-1-phenyl-1-heneicosanone	0.000220388	0.000187153	0.000265553	0.000189589	0.000183028	0.000317544	0.000262357	0.000270272	0.000264041	0.00026255	0.000152519	0.000164126	0.000116388	0.000187034	0.000230138	9.37e-05	0.000279184	0.000169546	0.000132812	0.000176935	-0.29525	0.307507	0.644188	unchanged	0.396796	0.00973251	1.75776	unchanged	-0.298602	0.150102	0.894095	unchanged	--	--	--	--	--	--	--	--
pos_564	2-Hexen-1-ol	1.6e-06	2.48e-07	1.11e-06	8.47e-07	6.92e-07	1.09e-06	1.07e-06	3.66e-07	1.6e-06	5.95e-07	2.82e-06	2.12e-06	3.56e-06	5.05e-06	2.41e-06	5.97e-06	6.73e-06	6.35e-06	5.31e-06	5.13e-06	2.71399	2.05e-06	1.63911	up	0.0694274	0.889856	0.00241908	unchanged	1.82741	0.00846647	1.46595	unchanged	Fatty Acyls	--	--	HMDB0030952	5318042	928-95-0	Lipids and lipid-like molecules	Fatty alcohols
pos_565	LPA(0:0/16:0)	2.31e-05	1.42e-05	2.65e-05	2.38e-05	1.52e-05	2.16e-05	2.08e-05	2.86e-05	2.1e-05	2.12e-05	2.36e-05	3.57e-05	2.7e-05	2.81e-05	3.87e-05	3.76e-05	2.6e-05	3.43e-05	3.35e-05	2.9e-05	0.643125	0.00734984	1.31557	unchanged	0.139802	0.493204	0.497301	unchanged	0.574801	0.0281029	1.23449	unchanged	Glycerophospholipids	--	--	HMDB0007849	56960317	--	Lipids and lipid-like molecules	Glycerophosphates
pos_566	trans-Hex-2-enoic acid	6.04e-06	5.28e-06	5.68e-06	7.94e-06	5.15e-06	6.82e-06	7.34e-06	6.08e-06	6e-06	8.01e-06	6.72e-06	6.5e-06	6.77e-06	7.02e-06	6.74e-06	5.08e-06	5.65e-06	5.11e-06	4.42e-06	4.16e-06	-0.301229	0.0935697	0.979949	unchanged	0.187118	0.22668	1.0473	unchanged	0.165048	0.223647	0.87563	unchanged	--	--	--	--	--	--	--	--
pos_567	Tetrahydrodeoxycortisol	5.98e-05	5.8e-05	9.92e-05	5.38e-05	5.08e-05	6.29e-05	7.75e-05	6.77e-05	7.55e-05	7.4e-05	6.82e-05	6.23e-05	0.000110102	6.38e-05	7.32e-05	3.86e-05	6.25e-05	4.95e-05	5.09e-05	5.61e-05	-0.320155	0.239108	0.73899	unchanged	0.152738	0.475147	0.575778	unchanged	0.231148	0.398286	0.501143	unchanged	--	--	--	--	--	--	--	--
pos_568	Vignatic acid B	0.000114608	0.000124453	0.000151274	0.00013747	9.53e-05	0.000120782	0.00012655	0.000157027	0.000129748	9.55e-05	4.44e-05	4.38e-05	3.84e-05	3.98e-05	4.17e-05	3.25e-05	5.09e-05	4.21e-05	4.81e-05	4.5e-05	-1.51095	0.000552012	1.59046	down	0.0150473	0.926493	0.00446709	unchanged	-1.58289	0.000881857	1.6978	down	--	--	--	--	--	--	--	--
pos_569	3alpha-Hydroxyoreadone	3.71e-06	2.66e-06	2.19e-06	6.43e-07	4.46e-07	2.3e-06	6.77e-07	2.42e-07	1.82e-08	2.45e-08	2.11e-06	1.19e-06	5.34e-07	2.23e-06	0	1.69e-05	2.67e-05	1.69e-05	5.06e-05	3.31e-05	3.89995	0.0122544	1.39318	unchanged	-1.56426	0.132482	1.24721	unchanged	-0.668849	0.373881	0.577424	unchanged	--	--	--	--	--	--	--	--
pos_570	Medicanine	4.76e-06	4.39e-06	4.38e-06	3.78e-06	4.27e-06	3.97e-06	5.66e-06	4.51e-06	5.35e-06	5.27e-06	2.56e-06	2.81e-06	3.26e-06	4.78e-06	1.6e-06	1.04e-05	7.81e-06	1.54e-05	1.02e-05	7.78e-06	1.25951	0.0121491	1.41891	unchanged	0.19864	0.117933	1.3381	unchanged	-0.522596	0.0640567	1.17657	unchanged	--	--	--	--	--	--	--	--
pos_571	4-Ethyl-2,5-dimethylthiazole	3.27e-06	7.87e-07	2.93e-06	4.51e-06	1.85e-06	1.45e-06	3.48e-06	1.92e-06	2.18e-06	2.45e-06	2.74e-06	3.24e-06	3.07e-06	2.83e-06	2.07e-06	2.01e-06	6.77e-06	7.33e-06	5.06e-06	4.71e-06	0.955324	0.0613601	1.01833	unchanged	-0.217781	0.621253	0.437137	unchanged	0.0624168	0.866377	0.179913	unchanged	--	--	--	--	--	--	--	--
pos_572	Lucidone A	0.00278328	0.000662566	0.00114569	0.000541184	0.00129109	0.000804522	0.000369229	0.000637779	0.000506433	0.000466989	0.000283372	0.000284095	0.000317034	0.000421707	0.000236849	0.000306679	0.000584859	0.00065504	0.000589601	0.00037765	-1.35354	0.122524	0.927977	unchanged	-1.20578	0.143778	1.31455	unchanged	-2.05764	0.0711347	1.13727	unchanged	--	--	--	--	--	--	--	--
pos_573	D-Urobilin	0.00112166	0.000599983	0.00110775	0.000976224	0.000529833	0.000280933	0.000719416	0.00211022	0.00368403	0.000285827	0.00161516	0.00343484	0.00122252	0.00219696	0.001109	0.000290568	0.000966362	0.000484999	0.000975586	0.00111253	-0.178816	0.633566	0.321602	unchanged	0.707657	0.456039	0.560192	unchanged	1.14362	0.0674961	1.12562	unchanged	--	C05795	Metabolic pathways(ko01100);;Porphyrin and chlorophyll metabolism(ko00860)	--	--	--	--	--
pos_574	cis-Quinceoxepane	7.33e-05	2.58e-05	6.55e-05	5.22e-05	4.98e-05	2.5e-05	3.31e-05	3.31e-05	6.13e-05	3.44e-05	3.76e-05	3.91e-05	2.03e-05	5.06e-05	3.41e-05	0.000116606	0.000134385	0.00017936	0.000170183	0.000112615	1.41943	0.0010445	1.498	unchanged	-0.512453	0.160314	1.2393	unchanged	-0.553153	0.119168	0.92903	unchanged	--	--	--	--	--	--	--	--
pos_575	Valganciclovir	0.000853326	0.000447236	0.00059239	0.000441163	0.000640378	0.00071794	0.000704725	0.000640332	0.000764769	0.000662986	0.000741822	0.000734063	0.000695222	0.000739559	0.000564904	0.000506205	0.000669437	0.00074912	0.000844165	0.000750258	0.242597	0.284599	0.638107	unchanged	0.230893	0.25027	0.920469	unchanged	0.224605	0.275084	0.71684	unchanged	--	--	--	--	--	--	--	--
pos_576	PS(14:0/18:2(9Z,12Z))	3.68e-05	1.64e-05	2.17e-05	2.6e-05	2.19e-05	3.76e-05	7.48e-05	4.09e-05	3.57e-05	4.24e-05	4.36e-05	3.09e-05	4.4e-05	4.89e-05	3.27e-05	6.4e-05	7.22e-05	0.000202301	0.00010592	8.7e-05	2.11462	0.0302148	1.2779	unchanged	0.915567	0.0365549	1.67931	unchanged	0.705666	0.0132125	1.37024	unchanged	Glycerophospholipids	--	--	HMDB0012336	52926034	--	Lipids and lipid-like molecules	Glycerophosphoserines
pos_577	a-L-Fucopyranosyl-(1->2)-b-D-galactopyranosyl-(1->2)-D-xylose	1.4e-05	1.69e-05	3.43e-05	2.67e-05	2.35e-05	4.88e-05	3.34e-05	7.29e-05	6.32e-05	3.07e-05	4.02e-06	2.05e-06	1.15e-05	1.25e-05	8.9e-06	2.37e-06	1.39e-05	1.1e-05	1.3e-05	1.12e-05	-1.16405	0.0201261	1.27379	unchanged	1.10925	0.0273271	1.625	unchanged	-1.56811	0.00925366	1.4305	unchanged	--	--	--	--	--	--	--	--
pos_578	Cerebronic acid	8.37e-05	0.000223674	8.4e-05	5.5e-05	0.000272837	0.000339668	0.000135586	9.72e-05	0.000159231	0.000247376	0.000108135	0.000149972	0.000100766	5.46e-05	0.000204562	0.000184446	8.94e-05	0.000169069	0.000141999	0.000117579	-0.0339358	0.945821	0.0134947	unchanged	0.445062	0.424037	0.698986	unchanged	-0.218642	0.701422	0.291117	unchanged	Fatty Acyls	--	--	HMDB0039540	102430	544-57-0	Lipids and lipid-like molecules	Fatty acids and conjugates
pos_579	alpha-Tocopherol succinate	0.0146866	0.00949071	0.00680132	0.00798539	0.035088	0.0134497	0.00849675	0.00745091	0.0122106	0.00507975	0.0060955	0.0115125	0.00505266	0.00511474	0.00016972	0.0156652	0.00144934	0.00254222	0.00177925	0.00225173	-1.6444	0.139335	0.862662	unchanged	-0.665497	0.365647	0.811271	unchanged	-1.40594	0.158104	0.909628	unchanged	Prenol lipids	--	--	HMDB0039463	2117	378795-16-5	Lipids and lipid-like molecules	Quinone and hydroquinone lipids
pos_580	Elatoside I	4.29e-06	5.13e-06	4.82e-06	3.55e-06	5.03e-06	7.63e-06	7.36e-06	9.55e-06	6.18e-06	5.78e-06	2.19e-06	4.31e-06	3.45e-06	3.73e-06	5.19e-06	0	4.69e-06	1.74e-06	1.01e-06	3.2e-06	-1.10201	0.0388022	1.19058	unchanged	0.676809	0.0106709	1.88222	unchanged	-0.274433	0.213877	0.835473	unchanged	Prenol lipids	--	--	HMDB0031022	14488082	52657-00-8	Lipids and lipid-like molecules	Terpene glycosides
pos_581	DG(14:0/24:1(15Z)/0:0)	0.0005143	0.000374196	0.000367412	0.000541966	0.000607252	0.000382598	0.000352826	0.000344963	0.000342021	0.000405656	0.000260275	0.000323531	0.000275518	0.000248343	0.00038222	0.000509969	0.000263345	0.0005155	0.00041702	0.000279627	-0.276638	0.278381	0.624	unchanged	-0.395795	0.0705732	1.49956	unchanged	-0.690908	0.0140702	1.33157	unchanged	Glycerolipids	--	--	HMDB0007036	53477971	--	Lipids and lipid-like molecules	Diradylglycerols
pos_582	Deoxyadenosine	3.27e-05	2.28e-05	2.18e-05	4.07e-05	4.81e-05	3.21e-05	2.95e-05	3.56e-05	2.79e-05	3.26e-05	2e-05	2.99e-05	2.21e-05	2.21e-05	3.09e-05	2.97e-05	2.45e-05	2.95e-05	2.78e-05	2.46e-05	-0.288142	0.307636	0.644951	unchanged	-0.0739406	0.766374	0.25248	unchanged	-0.408391	0.195579	0.77736	unchanged	Purine nucleosides	C00212	Sphingolipid signaling pathway(ko04071);;Purine metabolism(ko00230);;cGMP-PKG signaling pathway(ko04022);;Renin secretion(ko04924);;Vascular smooth muscle contraction(ko04270);;Metabolic pathways(ko01100);;Regulation of lipolysis in adipocytes(ko04923);;Neuroactive ligand-receptor interaction(ko04080);;Alcoholism(ko05034);;ABC transporters(ko02010);;cAMP signaling pathway(ko04024);;Parkinson dise…	HMDB0000050	60961	58-61-7	Nucleosides, nucleotides, and analogues	--
pos_583	Pectenotoxin 2	5.24e-06	2.42e-06	1.04e-05	6.33e-06	5.93e-07	2.35e-06	1.66e-05	1.46e-05	1.94e-05	1.51e-05	5.3e-05	3.25e-05	3.31e-05	4.58e-05	1.89e-05	1.89e-05	4.12e-05	3.01e-05	2.35e-05	5.47e-05	2.75346	0.00955519	1.3848	unchanged	1.44519	0.0417089	1.57644	unchanged	2.87479	0.00441305	1.56376	up	--	--	--	--	--	--	--	--
pos_584	L-Pyridosine	4.51e-06	5.17e-06	8.37e-06	2.23e-06	5.66e-06	9.71e-06	5.87e-06	9.15e-06	4.75e-06	3.03e-06	3.99e-06	6.43e-06	2.84e-06	4.03e-06	1.27e-06	8.9e-06	9.57e-06	9.99e-06	1.83e-05	9.84e-06	1.12595	0.0212322	1.22388	unchanged	0.326047	0.441113	0.564558	unchanged	-0.483314	0.290222	0.745104	unchanged	--	--	--	--	--	--	--	--
pos_585	Saringosterol 3-glucoside	1.01e-06	0.000120958	0.000105977	1.03e-05	6.88e-06	9.65e-07	2.6e-06	0.000145715	2.81e-06	3.47e-06	4.74e-06	1.95e-06	9.94e-06	5.62e-06	2.07e-06	1.17e-06	5.36e-06	2.29e-06	1.47e-06	2.79e-06	-4.22782	0.154271	0.873831	unchanged	-0.65605	0.6583	0.365589	unchanged	-3.33293	0.170479	0.982477	unchanged	--	--	--	--	--	--	--	--
pos_586	PE(22:1(13Z)/24:0)	7.82e-07	0.000332501	0.00035903	0.000351384	6.99e-07	3.71e-07	3.72e-06	0.000189012	6.15e-07	6.36e-05	0.000294776	6.25e-05	0.000508452	0.000427547	0.00057901	0.00013436	0.000275335	8.08e-09	7.28e-08	2.46e-05	-1.26579	0.265149	0.681718	unchanged	-2.02086	0.145188	1.19788	unchanged	0.842154	0.221057	0.751613	unchanged	Glycerophospholipids	--	--	HMDB0009541	53479879	--	Lipids and lipid-like molecules	Glycerophosphoethanolamines
pos_587	Prop-2-enylcyclohexane	3.05e-05	1.22e-05	2.46e-05	2.21e-05	1.98e-05	1.19e-05	1.48e-05	1.46e-05	2.8e-05	1.63e-05	1.9e-05	2.03e-05	1.03e-05	2.28e-05	1.9e-05	3.53e-05	4.79e-05	5.72e-05	5.18e-05	3.99e-05	1.08756	0.0013897	1.45356	unchanged	-0.351317	0.284468	0.985711	unchanged	-0.256913	0.364619	0.539898	unchanged	--	--	--	--	--	--	--	--
pos_588	Gamma-Aminobutyric acid	2.68e-06	1.97e-06	8.39e-06	1.12e-06	8.41e-06	3.12e-06	3.38e-06	2.22e-06	2.05e-06	1.37e-06	4.38e-07	1.51e-06	4.95e-07	1.28e-07	1.56e-07	0	1.89e-06	3.25e-07	8.32e-06	2.81e-06	-0.757953	0.42604	0.507867	unchanged	-0.893461	0.26851	1.01832	unchanged	-3.04911	0.0681615	1.21344	unchanged	Carboxylic acids and derivatives	C00334	Retrograde endocannabinoid signaling(ko04723);;GnRH secretion(ko04929);;Alanine, aspartate and glutamate metabolism(ko00250);;Estrogen signaling pathway(ko04915);;GABAergic synapse(ko04727);;Nicotinate and nicotinamide metabolism(ko00760);;Arginine and proline metabolism(ko00330);;Metabolic pathways(ko01100);;cAMP signaling pathway(ko04024);;Taste transduction(ko04742);;Morphine addiction(ko05032…	HMDB0000112	119	1956-12-02	Organic acids and derivatives	Amino acids, peptides, and analogues
pos_589	Bipindogulomethyloside	1.16e-05	3.91e-06	7.87e-06	1.76e-06	0	2.32e-06	5.96e-06	5.32e-06	7.91e-06	4.19e-06	2.72e-05	2.53e-05	1.21e-05	1.61e-05	1.14e-05	5.94e-06	2.38e-05	8.01e-06	5.27e-06	2.98e-05	1.53498	0.141372	0.858757	unchanged	0.0309576	0.963837	0.0150941	unchanged	1.87441	0.0114507	1.37472	unchanged	--	--	--	--	--	--	--	--
pos_590	Cucurbitacin I 2-glucoside	0.00015788	0.000155323	0.000119454	0.000120936	0.000104054	0.000153555	0.000155814	0.000227087	0.00024069	0.000257174	0.000312061	0.00022711	0.000160118	0.000179061	0.000156782	0.000145669	0.000195759	0.000148506	0.0001177	0.00022045	0.332463	0.159688	0.829152	unchanged	0.653296	0.0220254	1.7642	unchanged	0.654429	0.0584338	1.17401	unchanged	--	--	--	--	--	--	--	--
pos_591	DG(14:1(9Z)/20:4(8Z,11Z,14Z,17Z)/0:0)	2.24e-08	6.71e-06	3.77e-05	5.51e-06	4.35e-08	1.73e-08	2.37e-07	1.01e-08	1.07e-07	0	9.92e-08	2.88e-08	7.39e-09	2.44e-06	2.36e-09	1.57e-09	1.55e-07	6.04e-08	1.05e-07	1.58e-07	-6.69972	0.233366	0.772113	unchanged	-7.07154	0.232514	1.10691	unchanged	-4.27468	0.250694	0.821814	unchanged	Glycerolipids	--	--	HMDB0007055	53477990	--	Lipids and lipid-like molecules	Diradylglycerols
pos_592	Artemoin B	0	8.84e-05	0.000598443	0.000155911	5.46e-06	0	0	4.37e-05	0	0	0	0	0	0	0	0	0	0	0	0	#NAME?	0.201163	0.828019	unchanged	-4.27938	0.221101	1.13377	unchanged	#NAME?	0.201163	0.89499	unchanged	--	--	--	--	--	--	--	--
pos_593	arabinofuranosylguanine	0.000122893	0.000132595	0.000214486	0.000198778	0.000140663	0.000292808	0.000101219	0.000112104	0.000134062	8.99e-05	1.52e-05	7.38e-05	4.92e-06	0	2.73e-05	6.86e-07	4.09e-06	6.7e-07	6.22e-07	5.39e-07	-6.93661	0.000990918	1.60894	down	-0.148838	0.717613	0.432037	unchanged	-2.73939	0.00047421	1.62071	down	--	--	--	--	--	--	--	--
pos_594	Isofucosterol 3-O-[6-O-Octadecanoyl-b-D-glucopyranoside]	0.00256663	0.00202431	0.00200386	0.00341817	0.00381126	0.00272875	0.00239224	0.00236678	0.00233017	0.00272149	0.00190348	0.00232156	0.00196991	0.0019832	0.00261609	0.00246933	0.00173304	0.00244345	0.00239377	0.00179714	-0.351269	0.191653	0.789112	unchanged	-0.140727	0.529536	0.543726	unchanged	-0.356938	0.18093	0.808183	unchanged	--	--	--	--	--	--	--	--
pos_595	Hydroxyisonobilin	8.45e-06	3.7e-06	3.87e-06	4.33e-06	1.57e-06	3.73e-06	5.51e-06	3.9e-06	2.43e-05	2.69e-06	1.97e-05	1.84e-05	2.06e-05	2.37e-05	6.66e-06	1.91e-05	1.12e-05	1.24e-05	8e-06	1.92e-05	1.67303	0.00875568	1.35966	unchanged	0.871566	0.433408	0.597446	unchanged	2.02002	0.00725967	1.48998	unchanged	Prenol lipids	--	--	HMDB0034475	131751567	--	Lipids and lipid-like molecules	Terpene lactones
pos_596	Phytolaccinic acid	2.45e-05	2.99e-05	1.71e-05	2.07e-05	1.93e-05	2.29e-05	1.49e-05	2.02e-05	1.61e-05	9.55e-06	8.46e-06	3.97e-06	7.53e-06	1.28e-05	3.64e-07	3.41e-06	2.27e-06	1.03e-10	1.91e-07	1.88e-06	-3.84717	0.000438771	1.58102	down	-0.41749	0.119504	1.24976	unchanged	-1.75195	0.000958915	1.55981	down	--	--	--	--	--	--	--	--
pos_597	Asiaticoside B	8.55e-05	8.3e-05	0.000174683	2.62e-05	0.000132577	5.37e-05	3.01e-05	5.6e-05	6.27e-05	2.3e-05	9.05e-05	2.96e-05	5.12e-05	4.78e-05	1.82e-05	0.000441457	0.000792528	0.000550445	0.000755653	0.000421438	2.56076	0.00203829	1.50953	up	-1.1545	0.09196	1.48274	unchanged	-1.0813	0.108521	1.0443	unchanged	Prenol lipids	--	--	HMDB0029892	74962739	125265-68-1	Lipids and lipid-like molecules	Terpene glycosides
pos_598	Anacardic acid	0.00109655	0.0013375	0.000905741	0.00125227	0.000976489	0.00140309	0.0019827	0.00216111	0.00162401	0.00168269	0.00275662	0.00284649	0.00193101	0.00218056	0.00308217	0.0013507	0.0032086	0.00378209	0.00202659	0.0025599	1.21512	0.0249259	1.29051	unchanged	0.668965	0.00474156	2.01239	unchanged	1.20042	0.00140661	1.63153	up	Benzene and substituted derivatives	--	--	HMDB0031059	5388781	103904-73-0	Benzenoids	Benzoic acids and derivatives
pos_599	2-Indolecarboxylic acid	0.00125334	0.00063839	0.0011715	0.000563363	0.00107596	0.00106961	0.00122929	0.000595614	0.000641199	0.000574079	0.00287502	0.00314728	0.00325262	0.00149049	0.00126046	0.00408596	0.00405651	0.00648723	0.00488412	0.00371692	2.30452	0.00112726	1.56769	up	-0.19438	0.563878	0.539614	unchanged	1.35462	0.0233086	1.33804	unchanged	--	--	--	--	--	--	--	--
pos_600	Sucrose	1.88e-05	1.59e-05	1.49e-05	2.41e-05	3.14e-05	2.05e-05	1.85e-05	1.9e-05	1.83e-05	1.98e-05	1.35e-05	1.79e-05	1.46e-05	1.55e-05	1.88e-05	1.85e-05	1.32e-05	1.83e-05	1.91e-05	1.42e-05	-0.337925	0.236051	0.725188	unchanged	-0.131255	0.582878	0.4761	unchanged	-0.38993	0.182872	0.827451	unchanged	Organooxygen compounds	C00089	Galactose metabolism(ko00052);;ABC transporters(ko02010);;Metabolic pathways(ko01100);;Taste transduction(ko04742);;Starch and sucrose metabolism(ko00500);;Carbohydrate digestion and absorption(ko04973)	HMDB0000258	5988	57-50-1	Organic oxygen compounds	Carbohydrates and carbohydrate conjugates
pos_601	alpha-D-Xylopyranosyl-(1->6)-beta-D-glucopyranosyl-(1->4)-D-glucose	1.86e-06	3.32e-06	6.1e-07	0	1.16e-06	3.38e-07	6.02e-06	1.34e-05	5.05e-06	7.86e-06	1.13e-05	1.61e-05	3.32e-05	0.00017638	9.63e-07	9.12e-07	4.45e-06	4.11e-06	4.09e-06	2.87e-06	1.24107	0.060577	1.04962	unchanged	2.23184	0.0704314	1.56708	unchanged	5.09742	0.229643	0.781517	unchanged	--	--	--	--	--	--	--	--
pos_602	3-Hydroxynonyl acetate	2.36e-06	0	3.79e-06	1.66e-06	2.16e-07	0	1.41e-13	3.57e-11	9.84e-07	3.49e-10	4.75e-06	4.6e-06	1.45e-06	2.58e-06	2.7e-06	6.67e-06	7.5e-06	7.07e-06	5.09e-06	8.09e-06	2.09971	0.000423463	1.50873	up	-3.02746	0.115791	1.4313	unchanged	1.0017	0.12779	0.919269	unchanged	--	--	--	--	--	--	--	--
pos_603	(3beta,22E)-26,27-Dinorergosta-5,22-dien-3-ol	0.000166436	6.21e-05	0.00011462	0.000111908	7.46e-05	9.9e-05	0.000121206	7.43e-05	0.000108987	0.000147644	0.000171076	0.000175987	0.000138335	0.000177273	0.00019864	0.000104686	0.000179194	0.000224968	0.000148773	9.6e-05	0.508725	0.177629	0.787391	unchanged	0.0573194	0.850337	0.151115	unchanged	0.701468	0.0180672	1.37338	unchanged	--	--	--	--	--	--	--	--
pos_604	L-Citronellol glucoside	8.95e-05	3.49e-05	9.55e-05	4.64e-05	4.97e-05	7.81e-05	8.52e-05	6.15e-05	9.1e-05	7.52e-05	7.21e-05	6.44e-05	4.78e-05	6.38e-05	6.02e-05	9.84e-05	0.000117954	0.000164076	0.000112	0.000108074	0.926069	0.00950722	1.28901	unchanged	0.307349	0.305435	0.780665	unchanged	-0.0357771	0.90916	0.0767409	unchanged	--	--	--	--	--	--	--	--
pos_605	Lyciumoside III	0.000147675	5.23e-05	0.000152832	0.000101037	0.000100974	0.000155997	0.00016791	9.94e-05	0.000127366	0.0001453	0.000147101	0.000155151	0.000139853	0.000121009	0.000176419	0.00011166	0.000146046	0.000187278	0.000150768	0.000125528	0.37867	0.180119	0.76625	unchanged	0.327078	0.23948	0.916535	unchanged	0.414725	0.122695	0.977106	unchanged	--	--	--	--	--	--	--	--
pos_606	Lansioside C	3.7e-07	9.24e-09	1.57e-05	9.14e-07	1.12e-07	1.13e-07	4.09e-07	8.55e-08	1.15e-06	3.13e-07	6.13e-06	2.3e-06	9.82e-06	4.43e-06	2.97e-06	0.000115751	0.000221177	9.95e-05	0.00020114	0.000284453	5.7528	0.00602318	1.4603	unchanged	-3.04501	0.383816	0.847637	unchanged	0.584767	0.630191	0.269427	unchanged	--	--	--	--	--	--	--	--
pos_607	Angiotensin II	4.57e-05	5.82e-05	2.97e-05	1.67e-05	8.9e-06	3.16e-05	5.85e-05	5.78e-05	7.45e-05	6.37e-05	0.000123811	0.000123648	5.89e-05	7.5e-05	7.83e-05	3.22e-05	6.33e-05	3.26e-05	2.4e-05	9.3e-05	0.622004	0.311031	0.613116	unchanged	0.845071	0.0605111	1.4945	unchanged	1.52871	0.00747687	1.40627	unchanged	Carboxylic acids and derivatives	C02135	Renin secretion(ko04924);;Renin-angiotensin system(ko04614)	HMDB0001035	172198	11128-99-7	Organic acids and derivatives	Amino acids, peptides, and analogues
pos_608	xi-10-Hydroxyoctadecanoic acid	0.00393811	0.00374221	0.00359152	0.00294949	0.00758564	0.00482361	0.00374375	0.00447269	0.00446042	0.00513139	0.00320878	0.0042369	0.00343907	0.00349175	0.00570986	0.00489051	0.00344231	0.00383107	0.00468422	0.00327774	-0.11574	0.718966	0.223686	unchanged	0.0535651	0.85516	0.166016	unchanged	-0.118574	0.726732	0.244886	unchanged	--	--	--	--	--	--	--	--
pos_609	Colistin	5.54e-06	1.69e-05	2.82e-05	1.41e-06	3.68e-06	2.52e-05	4.24e-06	2.05e-05	2.83e-06	6.22e-07	6.55e-08	0	1.28e-06	0	0	0.000105377	0.000113407	6.31e-05	0.000242895	0.000315653	3.91354	0.0295596	1.25798	unchanged	-0.0624266	0.948859	0.130769	unchanged	-5.37456	0.0966013	1.15229	unchanged	Polypeptides	C13768	ABC transporters(ko02010)	HMDB0014941	5311054	1264-72-8	Organic Polymers	--
pos_610	Capsianoside I	0.000156651	0.000104894	0.00013382	0.000160332	9.84e-05	0.00019164	0.000149937	0.000209197	0.000257922	0.000234971	0.000255547	0.000234867	0.000172299	0.000244261	0.000184555	0.000186826	0.000229791	0.000203379	0.000155348	0.000291084	0.705186	0.0187834	1.23328	unchanged	0.67406	0.0102636	1.77608	unchanged	0.73875	0.00367785	1.49711	unchanged	--	--	--	--	--	--	--	--
pos_611	3b,17b-Dihydroxyetiocholane	0.000247226	0.000211815	0.000273315	0.000249153	0.000191314	0.000260778	0.000295957	0.000310186	0.000304334	0.000305818	0.000300237	0.000323486	0.000223418	0.000264714	0.000279387	0.000210042	0.000236957	0.000263647	0.000264369	0.000254798	0.0684564	0.542682	0.352727	unchanged	0.332758	0.0101689	1.82121	unchanged	0.246389	0.0870664	1.01571	unchanged	--	--	--	--	--	--	--	--
pos_612	Hydroxyhomodestruxin B	3.37e-07	8.94e-06	0.000125395	1.58e-07	3.49e-07	4.39e-07	1.05e-06	4.75e-06	8e-08	1.02e-07	8.64e-07	4.43e-07	1.43e-06	3.61e-07	1.65e-07	4.54e-06	4.76e-05	9.11e-06	2.01e-05	1.51e-07	-0.729484	0.697909	0.276216	unchanged	-4.39807	0.355175	0.88421	unchanged	-5.37128	0.344714	0.692684	unchanged	Peptidomimetics	--	--	HMDB0039897	85262217	--	Organic acids and derivatives	Depsipeptides
pos_613	Diosbulbinoside F	5.66e-06	2.43e-05	1.08e-05	0	4.79e-07	8.34e-07	9.99e-06	3.69e-05	9.41e-05	7.18e-06	2.94e-05	1.07e-06	3.96e-06	2.05e-05	3.09e-06	0	0	3.17e-07	0	1.41e-06	-4.57901	0.151578	0.854943	unchanged	1.85385	0.284955	0.86889	unchanged	0.49099	0.655127	0.259408	unchanged	--	--	--	--	--	--	--	--
pos_614	Vigabatrin	1.58e-05	8.11e-06	9.2e-06	5.2e-06	2.75e-06	5.77e-06	1.74e-05	1e-05	1.13e-05	1.24e-05	2.32e-05	3.68e-05	3.37e-05	2.72e-05	1.4e-05	1.38e-05	2.44e-05	2.55e-05	2.21e-05	3.46e-05	1.55113	0.00554404	1.36767	unchanged	0.471371	0.306223	0.892901	unchanged	1.71639	0.00596428	1.4547	unchanged	--	--	--	--	--	--	--	--
pos_615	Glycyl-Lysine	1.55e-06	2.45e-06	3.01e-06	1.06e-06	1.67e-07	3.04e-06	2.04e-06	1.17e-06	3.89e-06	8.2e-07	7.46e-06	5.84e-07	2.83e-06	8.07e-07	3.56e-07	3.41e-05	2.93e-05	0.000100255	4.18e-05	2.43e-05	4.80291	0.0331578	1.27269	unchanged	0.414413	0.492855	0.48166	unchanged	0.548375	0.61674	0.334539	unchanged	--	--	--	--	--	--	--	--
pos_616	Glutaric acid	4.45e-05	2.48e-05	3.87e-05	3.53e-05	4.76e-05	2.76e-05	3.57e-05	3.46e-05	3.38e-05	3.17e-05	3.77e-05	4.42e-05	3.24e-05	3.64e-05	4.14e-05	5.48e-05	0.000103482	0.00012911	0.000389113	7.21e-05	1.97237	0.142456	0.905549	unchanged	-0.223684	0.251192	1.02608	unchanged	0.00951908	0.956805	0.059658	unchanged	Carboxylic acids and derivatives	C00489	Fatty acid degradation(ko00071);;Lysine degradation(ko00310);;Metabolic pathways(ko01100)	HMDB0000661	743	110-94-1	Organic acids and derivatives	Dicarboxylic acids and derivatives
pos_617	6''-Malonylastragalin	4.26e-06	5.15e-07	1.01e-06	1.95e-06	7.42e-07	6.96e-07	2.71e-06	3.3e-07	9.06e-07	1.36e-09	6.2e-07	6.89e-07	1.11e-06	1.33e-06	1.84e-08	2.54e-05	6.21e-06	1.44e-05	8.86e-06	5.51e-06	2.83221	0.0467479	1.19292	unchanged	-0.869544	0.386394	0.747676	unchanged	-1.16956	0.250385	0.684192	unchanged	--	--	--	--	--	--	--	--
pos_618	MG(0:0/16:1(9Z)/0:0)	0.000244757	9.94e-05	0.000284419	0.000148075	0.000235654	0.000284321	0.000254009	0.000180153	0.000262746	0.000208987	0.000255432	0.000274662	0.000302836	0.000299899	0.00039813	0.000474366	0.000570713	0.00104348	0.00108221	0.000672777	1.92477	0.00856634	1.41283	unchanged	0.233553	0.395116	0.606221	unchanged	0.596764	0.0415367	1.16913	unchanged	Glycerolipids	--	--	HMDB0011534	53480960	--	Lipids and lipid-like molecules	Monoradylglycerols
pos_619	Melledonal A	0.000736273	0.000360907	0.000445429	0.000214359	0.00049133	0.00049667	0.000555614	0.000392892	0.000532092	0.000423315	0.000456629	0.000434072	0.000349736	0.000383158	0.000271976	0.000230037	0.000370352	0.000431669	0.000378155	0.000375579	-0.332269	0.35981	0.542095	unchanged	0.0945513	0.752072	0.229992	unchanged	-0.246201	0.476007	0.464749	unchanged	--	--	--	--	--	--	--	--
pos_620	Nystatin	4.82e-05	0.000311619	1.73e-05	3.47e-07	2.95e-05	3.58e-05	0.000172257	7.11e-05	5.49e-05	3.73e-05	3.07e-05	1.56e-05	1.76e-05	2.85e-05	2.7e-06	2.54e-05	3.31e-05	3.14e-05	1.83e-05	4.14e-05	-1.44291	0.426208	0.454305	unchanged	-0.132058	0.91454	0.0214309	unchanged	-2.09696	0.344109	0.677743	unchanged	--	--	--	--	--	--	--	--
pos_621	Taurodeoxycholic acid	4.52e-06	7.37e-06	2.14e-06	2.04e-06	1.4e-06	7.05e-06	1.61e-05	2.09e-05	1.54e-05	1.23e-05	3.7e-05	2.11e-05	2.61e-05	3.68e-05	1.34e-05	3.43e-06	4.46e-05	7.79e-06	1.7e-05	5.03e-05	2.81862	0.0927047	1.00488	unchanged	2.04027	0.00569973	2.0011	up	2.9443	0.00571034	1.54735	up	--	--	--	--	--	--	--	--
pos_622	(3beta,17alpha,23S)-17,23-Epoxy-3,28,29-trihydroxy-27-norlanost-8-en-24-one	1.27e-05	2.19e-06	5.68e-06	3.75e-06	1.9e-07	1.8e-06	8.93e-06	9.15e-07	5.9e-06	3.4e-05	1.72e-05	1.36e-05	6.51e-06	3.88e-05	1.5e-05	1.15e-06	4.15e-05	1.86e-06	3.33e-07	6.76e-05	2.1977	0.271262	0.663554	unchanged	1.07338	0.440854	0.748865	unchanged	1.89507	0.0699881	1.1216	unchanged	--	--	--	--	--	--	--	--
pos_623	Corchoroside B	3.31e-06	2.29e-06	1.12e-05	1.42e-06	0	4.76e-06	1.17e-05	4.91e-06	6.73e-06	7.86e-06	4.24e-05	2.78e-05	2.57e-05	3.56e-05	3.49e-05	2.78e-05	3.91e-05	2.54e-05	1.98e-05	4.26e-05	3.08302	0.00146822	1.49291	unchanged	0.978482	0.175343	1.10518	unchanged	3.18811	7.84e-05	1.68326	up	Steroids and steroid derivatives	--	--	HMDB0030343	12303931	35536-76-6	Lipids and lipid-like molecules	Steroidal glycosides
pos_624	Nandrolone	1.12e-05	2.81e-06	8.22e-06	2.45e-06	3.93e-06	6.86e-06	6.28e-06	5.71e-06	8.16e-06	4.63e-06	2.93e-06	2.7e-06	4.1e-07	2.15e-06	2.66e-06	3.28e-07	5.62e-06	6.26e-06	5.07e-06	8.08e-07	-0.65951	0.354252	0.547601	unchanged	0.147144	0.747694	0.169045	unchanged	-1.39695	0.106272	1.02379	unchanged	--	--	--	--	--	--	--	--
pos_625	Obtusilactone A	1.84e-05	1.02e-05	1.61e-05	1.71e-05	1.48e-05	1.59e-05	1.71e-05	1.57e-05	1.69e-05	1.71e-05	1.21e-05	1.29e-05	9.5e-06	1.37e-05	1.24e-05	1.13e-05	2.09e-05	2.64e-05	2.48e-05	1.6e-05	0.377728	0.194931	0.762204	unchanged	0.112619	0.434507	0.615377	unchanged	-0.337289	0.0908004	0.987272	unchanged	--	--	--	--	--	--	--	--
pos_626	Irinotecan	0.000178454	7.43e-05	0.000240624	8.39e-05	0.000121881	0.000244221	0.000309857	0.000114753	0.000183938	0.000211812	0.000132426	7.86e-05	0.000104044	0.000171207	0.000161135	0.000378087	0.000462264	0.000607324	0.000578058	0.000424062	1.80883	0.000308385	1.53559	up	0.606457	0.142014	1.14883	unchanged	-0.111133	0.780416	0.19991	unchanged	Camptothecins	C16641	Drug metabolism - other enzymes(ko00983)	HMDB0014900	60838	100286-90-6	Alkaloids and derivatives	--
pos_627	Asparagoside A	6.08e-05	1.1e-05	5.91e-05	4.8e-05	1.56e-05	3.51e-05	6.19e-05	3.67e-05	8.59e-05	4.07e-05	0.000122655	0.000114373	7.37e-05	0.000107556	0.000151717	5.36e-05	6.96e-05	3.73e-05	3.53e-05	8.45e-05	0.526742	0.264711	0.625615	unchanged	0.419791	0.3905	0.629325	unchanged	1.55097	0.00201003	1.53278	up	--	--	--	--	--	--	--	--
pos_628	Dehydrocarpaine II	0.00032045	0.000258617	0.00025703	0.000435916	0.000453762	0.000348815	0.000292368	0.000299716	0.000328407	0.000352923	0.000286071	0.000387898	0.000283793	0.000278392	0.000362543	0.000301973	0.000243406	0.000286802	0.000282592	0.000236581	-0.352839	0.154854	0.875359	unchanged	-0.0892685	0.659962	0.392016	unchanged	-0.110349	0.616559	0.277131	unchanged	--	--	--	--	--	--	--	--
pos_629	N-(2R-Hydroxyhexadecanoyl)-2S-amino-9-methyl-4E,8E-octadecadiene-1,3R-diol	2.42e-06	0.000119561	4.52e-05	5.66e-05	1.51e-05	5.78e-06	8.39e-06	1.13e-05	3.28e-05	0.000100601	5.05e-06	1.31e-06	2.45e-06	2.31e-06	3.79e-06	2.02e-06	1.89e-06	2.15e-06	1.45e-06	1.26e-06	-4.76831	0.0874481	1.02681	unchanged	-0.589451	0.571451	0.373141	unchanged	-4.00251	0.0934679	1.1276	unchanged	--	--	--	--	--	--	--	--
pos_630	4-Hydroxy-6-methyl-3-(1-oxobutyl)-2H-pyran-2-one	6.08e-05	8.42e-05	0.000145506	6.19e-05	5.99e-05	8.23e-05	7.96e-05	0.000107037	0.000134166	6.26e-05	9.56e-05	0.000100843	5.48e-05	0.000100156	7.82e-05	4.6e-05	0.000123754	8.47e-05	0.000126856	0.000140085	0.338642	0.386155	0.485286	unchanged	0.175849	0.618804	0.318795	unchanged	0.0590519	0.859103	0.0420835	unchanged	--	--	--	--	--	--	--	--
pos_631	Glucosyl (E)-2,6-Dimethyl-2,5-heptadienoate	4.59e-05	2.32e-05	4.58e-05	3.32e-05	2.62e-05	1.22e-05	2.99e-05	8.84e-05	0.000140456	1.21e-05	5.05e-05	6.66e-05	3.06e-05	4.58e-05	3.48e-05	2.99e-06	1.95e-05	9.2e-06	1.48e-05	2e-05	-1.39218	0.00710306	1.35673	unchanged	0.698587	0.4418	0.580385	unchanged	0.388843	0.214496	0.765707	unchanged	--	--	--	--	--	--	--	--
pos_632	Butyl (S)-3-hydroxybutyrate glucoside	1.57e-05	6.43e-06	6.77e-06	1.6e-05	1e-05	8.25e-06	1.25e-05	1.12e-05	2.27e-05	8.77e-06	1.23e-05	1.49e-05	8.29e-06	1.32e-05	9.21e-06	8.89e-06	8.68e-06	1.09e-05	7.45e-06	1.2e-05	-0.19663	0.557487	0.364308	unchanged	0.210044	0.622601	0.352769	unchanged	0.0756043	0.814524	0.232895	unchanged	--	--	--	--	--	--	--	--
pos_633	5-(2-Methylpropyl)tetrahydro-2-oxo-3-furancarboxylic acid	1.24e-05	5.47e-06	6.58e-06	5.54e-06	4.5e-06	2.04e-06	6.31e-06	1.35e-05	8.64e-06	9.82e-06	7.83e-06	1.52e-05	3.98e-06	7.42e-06	1.76e-05	5.61e-06	9.62e-06	6.89e-06	5.16e-06	1.61e-05	0.331003	0.492191	0.413808	unchanged	0.223581	0.639173	0.409975	unchanged	0.593005	0.274439	0.710382	unchanged	--	--	--	--	--	--	--	--
pos_634	3alpha,7alpha,12alpha,24(S)-tetrahydroxy-5beta-cholestan-27-al	0.000235184	0.000394888	0.0002631	0.000274226	0.000193688	0.000399869	0.000402754	0.000496455	0.000331247	0.000424219	0.000330574	0.000375855	0.000200653	0.000458833	0.000272452	8.96e-05	0.000292439	0.000197498	0.000100956	0.000290292	-0.487473	0.198358	0.744914	unchanged	0.594061	0.0128245	1.83851	unchanged	0.267502	0.348086	0.556593	unchanged	Steroids and steroid derivatives	--	--	HMDB0062206	--	--	Lipids and lipid-like molecules	Bile acids, alcohols and derivatives
pos_635	Diosgenin 3-[glucosyl-(1->6)-glucosyl-(1->4)-rhamnosyl-(1->4)[rhamnosyl-(1->2)]-glucoside]	8.47e-06	6.48e-06	3.75e-06	9.76e-07	0	6.31e-07	8.65e-06	1.2e-05	4.05e-05	1.23e-06	1.13e-05	1.56e-05	5.23e-06	8.91e-06	6.25e-06	1.12e-05	1.13e-05	7.09e-06	5.1e-06	1.57e-05	1.35605	0.0364852	1.12884	unchanged	1.67988	0.30504	0.825824	unchanged	1.26623	0.0558154	1.09219	unchanged	--	--	--	--	--	--	--	--
pos_636	Pregnanediol-3-glucuronide	4.4e-05	0.000376602	5.29e-06	2.25e-06	2.23e-05	3.35e-05	0.000108057	2.43e-05	2.04e-05	1.29e-05	1.5e-05	1.83e-08	1.37e-05	1.69e-05	4.73e-07	3.98e-06	1.69e-05	1.16e-05	3.34e-06	9.98e-06	-3.29898	0.324085	0.574281	unchanged	-1.17736	0.531097	0.444862	unchanged	-3.28813	0.324585	0.700934	unchanged	Organooxygen compounds	C03033	Bile secretion(ko04976);;Pentose and glucuronate interconversions(ko00040);;Metabolic pathways(ko01100)	HMDB0010363	196512	77463-71-9	Organic oxygen compounds	Carbohydrates and carbohydrate conjugates
pos_637	19-Norandrosterone	3.31e-05	0.00039845	0.000578573	0.000117631	0.000367859	4.85e-05	3.34e-05	0.000484184	0.000186485	0.000196534	8.3e-06	1.87e-05	9.3e-06	2.15e-05	1.98e-05	2.79e-06	3.44e-05	6.91e-06	5.96e-06	5.83e-06	-4.74332	0.0437138	1.21413	unchanged	-0.656131	0.418827	0.691194	unchanged	-4.27034	0.0457967	1.3388	unchanged	Steroids and steroid derivatives	--	--	HMDB0005886	14009228	33036-33-8	Lipids and lipid-like molecules	Estrane steroids
pos_638	3-Methyl-3-butenyl apiosyl-(1->6)-glucoside	0.000501087	0.000310661	0.000317349	0.000253893	0.000402245	0.000378141	0.000510311	0.000372879	0.000453874	0.000466859	0.000528062	0.000477078	0.000512544	0.000560024	0.000385845	0.00042475	0.000470733	0.000611042	0.000542149	0.000458619	0.490016	0.0309406	1.16784	unchanged	0.289579	0.163215	1.16667	unchanged	0.464627	0.0355696	1.21124	unchanged	--	--	--	--	--	--	--	--
pos_639	Withaperuvin H	0	8.62e-07	0	0	0	0	8.41e-07	0	0	0	5.61e-06	0	2.12e-05	0.00012962	4.74e-06	0	1.06e-06	0	0	5.08e-06	2.83221	0.347531	0.57636	unchanged	-0.0350025	0.986734	0.109469	unchanged	7.5468	0.262662	0.732262	unchanged	--	--	--	--	--	--	--	--
pos_640	Sarmentosin	0.000120336	6.77e-05	9.05e-05	7.79e-05	9.81e-05	0.00013631	0.000202378	0.00011505	0.000169937	0.000167311	0.000255909	0.000175418	8.55e-05	0.000206775	4.18e-05	5.34e-05	0.000114136	0.000156192	0.000121676	0.000100581	0.264331	0.371742	0.545021	unchanged	0.799146	0.00723311	1.91421	unchanged	0.751719	0.191361	0.857825	unchanged	--	--	--	--	--	--	--	--
pos_641	Prostaglandin E1	0.0322938	0.0485799	0.0298048	0.0391318	0.0428569	0.0374502	0.0423902	0.0332218	0.0355427	0.0410811	0.044563	0.0350548	0.0394723	0.0473901	0.0318558	0.024398	0.0213997	0.018496	0.0247231	0.0266245	-0.736453	0.00772957	1.37428	unchanged	-0.0224983	0.88144	0.0174061	unchanged	0.0418349	0.806698	0.146527	unchanged	Fatty Acyls	--	--	HMDB0001442	5280723	745-65-3	Lipids and lipid-like molecules	Eicosanoids
pos_642	N-Docosahexaenoyl GABA	0.00199617	0.00207372	0.00228903	0.0025058	0.00225675	0.00227769	0.00276748	0.00311952	0.00259646	0.00336699	0.00198185	0.00287417	0.00181942	0.00240043	0.00226555	0.00145852	0.00204513	0.0015196	0.000998657	0.00212371	-0.449253	0.0422775	1.17262	unchanged	0.345223	0.0314529	1.7349	unchanged	0.0282533	0.836165	0.118159	unchanged	--	--	--	--	--	--	--	--
pos_643	(3b,20R,22R)-3,20,27-Trihydroxy-1-oxowitha-5,24-dienolide 3-glucoside	0.000247311	0.000261491	0.000167788	0.000200492	0.000152326	0.000298011	0.000312306	0.000578651	0.000636754	0.000516325	0.000297686	0.000273739	0.000182105	0.000310961	0.000304887	0.000239807	0.000226812	0.000220537	0.00022732	0.000335613	0.280216	0.184901	0.79167	unchanged	1.18596	0.0166513	1.85155	unchanged	0.411706	0.0667244	1.08219	unchanged	--	--	--	--	--	--	--	--
pos_644	Trigoneoside XIIIa	6.94e-05	4.13e-05	0.000137382	1.73e-05	3.36e-05	7.92e-05	4.48e-05	4.01e-05	4.79e-05	2.97e-05	2.78e-05	2.58e-05	1.36e-05	1.45e-05	9.8e-06	0.000423601	0.000594309	0.000286785	0.000705097	0.000393792	3.00748	0.00363913	1.47559	unchanged	-0.30561	0.636085	0.522979	unchanged	-1.70752	0.121481	1.05262	unchanged	--	--	--	--	--	--	--	--
pos_645	Ganoderiol A	1.06e-06	1.14e-07	1.31e-05	0	0	5.13e-07	5.88e-07	8.02e-08	3.84e-07	2.4e-07	7.58e-07	3.22e-07	8.42e-07	3.14e-07	6.3e-07	0.000132585	0.000251982	0.000237181	0.000150946	0.000263662	6.17873	0.00159609	1.56214	up	-2.98606	0.386685	0.842009	unchanged	-2.3195	0.424636	0.588634	unchanged	--	--	--	--	--	--	--	--
pos_646	Tsugaric acid A	0.000170114	0.000166219	0.000173896	0.000171984	0.000159052	0.000222512	0.000195778	0.000229767	0.000171289	0.000190232	0.000284373	0.000268758	0.000303806	0.000224609	0.000186205	7.84e-05	0.000140579	7.11e-05	7.9e-05	0.000109442	-0.813861	0.0043334	1.5048	unchanged	0.263122	0.0331262	1.70692	unchanged	0.591641	0.0155568	1.45131	unchanged	--	--	--	--	--	--	--	--
pos_647	Reticulatamol	3.98e-06	1.01e-05	8.63e-06	2.47e-06	9.17e-06	8.9e-06	9.2e-06	3.92e-06	3.74e-06	4.96e-06	1.92e-05	1.22e-05	1.96e-05	3.08e-05	1.43e-05	1.75e-05	4.58e-05	3.76e-05	3.66e-05	2.42e-05	2.23528	0.00566919	1.44074	unchanged	-0.161327	0.719081	0.265768	unchanged	1.48358	0.0145003	1.35079	unchanged	--	--	--	--	--	--	--	--
pos_648	PE(22:6(4Z,7Z,10Z,13Z,16Z,19Z)/24:1(15Z))	3.02e-05	4.68e-05	6.73e-05	4.5e-05	5.62e-05	3.78e-05	5.71e-05	9.51e-06	4.41e-05	4.68e-05	3.75e-05	1.79e-05	1.19e-05	1.71e-05	5.58e-06	4.21e-05	5.68e-05	2.26e-05	7.42e-06	7.55e-05	-0.264462	0.566049	0.387796	unchanged	-0.330896	0.350733	0.762348	unchanged	-1.44803	0.0053674	1.4599	unchanged	Glycerophospholipids	--	--	HMDB0009707	53479982	--	Lipids and lipid-like molecules	Glycerophosphoethanolamines
pos_649	N,O-Didesmethyltramadol	7.35e-06	7.68e-06	5.14e-06	1.02e-05	8.92e-06	8.18e-06	8.31e-06	8.71e-06	7.31e-06	9.94e-06	5.97e-06	7.05e-06	5.95e-06	5.13e-06	8.83e-06	7.68e-06	4.68e-06	8.13e-06	6.55e-06	5.38e-06	-0.276331	0.237722	0.674119	unchanged	0.112251	0.526584	0.642565	unchanged	-0.254301	0.266548	0.63828	unchanged	--	--	--	--	--	--	--	--
pos_650	Cer(d18:0/23:0)	0.00204243	0.00221045	0.00132904	0.00313741	0.00295503	0.00200448	0.00152654	0.0018068	0.00153082	0.00218643	0.00143033	0.0018843	0.00169502	0.0016315	0.00211471	0.00188096	0.00110033	0.00198648	0.00207385	0.00116096	-0.509193	0.118607	0.886151	unchanged	-0.366546	0.194408	1.04473	unchanged	-0.415024	0.153678	0.861366	unchanged	--	--	--	--	--	--	--	--
pos_651	3-Aminocaproic acid	2.64e-06	2.15e-06	2.29e-06	4.45e-06	4.25e-06	3.19e-06	2.54e-06	2.88e-06	2.98e-06	2.8e-06	2.44e-06	2.73e-06	2.17e-06	2.54e-06	3.03e-06	2.94e-06	1.93e-06	2.69e-06	2.72e-06	2.1e-06	-0.349343	0.255782	0.707299	unchanged	-0.132049	0.612207	0.473095	unchanged	-0.288408	0.320941	0.593928	unchanged	--	--	--	--	--	--	--	--
pos_652	(ent-2b,4S,9a)-2,4,9-Trihydroxy-10(14)-oplopen-3-one 2-(2-methylbutanoate) 9-(3-methyl-2E-pentenoate)	7.96e-05	4.3e-05	7.49e-05	8.27e-05	8.12e-05	6.92e-05	6.91e-05	5.78e-05	7.84e-05	6.92e-05	7.81e-05	8.5e-05	5.34e-05	7.21e-05	7.11e-05	0.000247536	0.00027254	0.000644943	0.000390517	0.000202164	2.28155	0.0244446	1.31552	unchanged	-0.0727461	0.67825	0.454408	unchanged	-0.00721592	0.969479	0.0212242	unchanged	--	--	--	--	--	--	--	--
pos_653	(5Z,8Z)-1,5,8-Heptadecatriene	2.47e-05	1.37e-05	2.31e-05	2.32e-05	1.85e-05	1.93e-05	2.35e-05	1.78e-05	2.26e-05	1.94e-05	2.3e-05	1.99e-05	1.08e-05	1.98e-05	1.53e-05	3.7e-05	4.6e-05	5.02e-05	3.65e-05	3.77e-05	1.00796	0.000443855	1.51401	up	-0.00826938	0.960599	0.124477	unchanged	-0.215406	0.358903	0.539117	unchanged	--	--	--	--	--	--	--	--
pos_654	1-(6Z,9Z,12Z,15Z-octadecatetraenoyl)-glycero-3-phosphate	3.86e-06	2.46e-06	6.58e-06	3.49e-06	9.76e-06	1.37e-05	0.000120014	1.05e-05	1.14e-05	9.85e-06	1.09e-05	8.27e-05	6.21e-06	3.26e-05	1.47e-05	7.72e-06	1e-05	1.28e-05	2.35e-05	1.61e-06	1.08806	0.18441	0.795356	unchanged	2.66164	0.269585	1.03729	unchanged	2.49241	0.16022	0.890921	unchanged	Glycerophospholipids	--	--	HMDB0114745	131821849	--	Lipids and lipid-like molecules	Glycerophosphates
pos_655	Isopentyl gentiobioside	3.73e-05	1.66e-05	2.57e-05	8.94e-06	1.94e-05	4.84e-05	6.07e-05	3.69e-05	5.06e-05	4.27e-05	2.66e-05	2.73e-05	2.38e-05	3.67e-05	1.2e-05	3.19e-05	2.98e-05	4.53e-05	2.88e-05	2.9e-05	0.610838	0.0861346	0.993168	unchanged	1.14986	0.00305108	1.94282	up	0.227032	0.569284	0.351123	unchanged	--	--	--	--	--	--	--	--
pos_656	4-Methylpentanal	1.65e-06	1.68e-05	3.37e-06	3.96e-07	1.05e-06	1.16e-06	1.62e-06	4.26e-06	2.44e-06	3.52e-06	1.93e-06	1.72e-06	4.22e-06	3.96e-06	1.43e-06	2.8e-06	3.89e-06	2.53e-06	1.76e-06	1.93e-06	-0.853354	0.538739	0.346145	unchanged	-0.842098	0.544996	0.443212	unchanged	-0.814487	0.554656	0.455197	unchanged	Organooxygen compounds	C02373	Steroid hormone biosynthesis(ko00140)	HMDB0005994	6184	66-25-1	Organic oxygen compounds	Carbonyl compounds
pos_657	Sambacin	9.96e-07	2.3e-05	0	0	1.22e-07	2.2e-05	9.73e-06	3.81e-06	0	3.01e-06	2.35e-06	9.58e-07	9.07e-06	3.92e-06	5.12e-06	2.3e-05	1.07e-05	0	1.19e-06	5.11e-07	0.556861	0.730192	0.244092	unchanged	0.679882	0.641673	0.446329	unchanged	-0.168334	0.915623	0.114605	unchanged	--	--	--	--	--	--	--	--
pos_658	Isosalicin	0.000195645	0.000119924	0.000164722	0.000169382	0.000173039	0.000146196	0.000164557	0.00013243	0.000182817	0.000147859	0.000175757	0.000168142	0.000154839	0.000164914	0.000147079	0.000230639	0.000183822	0.000305688	0.000191419	0.000242504	0.488276	0.0364051	1.15442	unchanged	-0.0883174	0.537593	0.611595	unchanged	-0.0211628	0.864201	0.0519105	unchanged	--	--	--	--	--	--	--	--
pos_659	3b-Hydroxy-5-cholenoic acid	0.0129575	0.0141147	0.0109503	0.019541	0.0113286	0.0128264	0.01562	0.0113381	0.0105411	0.0163306	0.0209311	0.0198098	0.0528712	0.021647	0.0272497	0.0105652	0.0198345	0.00667252	0.016707	0.00635536	-0.196144	0.592912	0.345808	unchanged	-0.0476012	0.82277	0.0869049	unchanged	1.04864	0.076158	1.13998	unchanged	--	--	--	--	--	--	--	--
pos_660	4'-N-desmethylolanzapine	0.000793795	0.000580576	0.00174506	0.000987886	0.00132837	0.00062941	0.000415026	0.00265661	0.00130064	0.000282582	0.000619667	0.00205503	0.000866124	0.000799819	0.000987139	0.0001658	0.00029248	0.000227444	0.000605661	0.000306694	-1.76612	0.016786	1.33823	unchanged	-0.0407586	0.952103	0.141406	unchanged	-0.0289295	0.949059	0.0913418	unchanged	--	--	--	--	--	--	--	--
pos_661	Panaxynol	0.00018647	7.69e-05	0.000145021	0.000183966	0.000153623	0.000147211	0.000133376	0.000103932	0.000118376	0.000123954	0.000169203	0.00016027	0.00022763	0.000156307	0.00019159	0.000120941	0.000127059	0.000120808	0.00010163	0.000124306	-0.326872	0.204499	0.807824	unchanged	-0.251025	0.309775	0.945226	unchanged	0.278778	0.22349	0.831801	unchanged	Fatty Acyls	--	--	HMDB0039588	5353620	81203-57-8	Lipids and lipid-like molecules	Fatty alcohols
pos_662	Oxytocin	0	4.44e-07	0	0	0	0	1.61e-07	0	0	2.23e-07	4.01e-06	2.8e-08	5.74e-06	8e-05	0	7.53e-06	0	4.9e-05	0.00021149	2.7e-06	9.25166	0.251171	0.722673	unchanged	-0.209924	0.908981	0.0529085	unchanged	7.65936	0.314652	0.657081	unchanged	--	--	--	--	--	--	--	--
pos_663	O-b-D-glucopyranosyl-(1->3)-O-2-(acetylamino)-2-deoxy-b-D-glucopyranosyl-(1->3)-O-[6-deoxy-a-L-galactopyranosyl-(1->4)]-O-b-D-galactopyranosyl-(1->4)-O-[6-deoxy-a-L-galactopyranosyl-(1->3)]-D-Glucose	0	6.78e-05	3.46e-05	3.34e-05	5.18e-06	1.49e-05	1.67e-05	1.32e-05	5.85e-06	1.8e-05	4.46e-06	6.44e-07	1.83e-05	0.000211917	0	2.71e-05	2e-05	0	8.3e-05	1.97e-05	0.0865361	0.927496	0.0609881	unchanged	-1.0379	0.303203	0.824037	unchanged	0.7391	0.680944	0.243395	unchanged	Organooxygen compounds	--	--	HMDB0002150	22833585	185565-23-5	Organic oxygen compounds	Carbohydrates and carbohydrate conjugates
pos_664	Theasapogenol E	0.000212358	0.0001927	0.000476736	0.000247798	0.000324168	0.000820053	0.000599035	0.000282416	0.000359317	0.000364389	0.000318112	0.000292214	0.000407955	0.000394112	0.000295391	0.000404407	0.000410105	0.000405325	0.000258967	0.000259921	0.25824	0.394934	0.480114	unchanged	0.738319	0.132725	1.17698	unchanged	0.232335	0.410587	0.4839	unchanged	--	--	--	--	--	--	--	--
pos_665	Cibaric acid	0.000145184	7.52e-05	0.000158802	0.000110064	0.000108145	0.000140546	0.000180575	0.000135069	0.000180427	0.000223228	4.94e-05	4.23e-05	4.27e-05	9.06e-05	6.77e-05	3.36e-05	6.66e-05	5.3e-05	4.98e-05	9.68e-05	-0.995269	0.0130041	1.29164	unchanged	0.525285	0.0428468	1.52391	unchanged	-1.02955	0.0107967	1.38052	unchanged	Fatty Acyls	--	--	HMDB0038580	20839146	130523-93-2	Lipids and lipid-like molecules	Lineolic acids and derivatives
pos_666	Frangulanine	0.000534722	0.000332222	0.000628649	0.000681831	0.000450739	0.000528464	0.000570024	0.000490036	0.000654321	0.000661979	0.00067704	0.00106407	0.000544767	0.000819742	0.000865631	0.000349113	0.000620509	0.000322964	0.000357852	0.000674092	-0.177116	0.552281	0.411298	unchanged	0.144396	0.465397	0.565095	unchanged	0.595539	0.0405534	1.1841	unchanged	Carboxylic acids and derivatives	--	--	HMDB0030199	5317388	25350-22-5	Organic acids and derivatives	Amino acids, peptides, and analogues
pos_667	Thymidine	2.01e-05	1.48e-05	1.34e-05	2.82e-05	2.85e-05	2.03e-05	1.65e-05	1.81e-05	1.83e-05	2.17e-05	1.3e-05	1.73e-05	1.61e-05	1.46e-05	1.79e-05	1.8e-05	1.3e-05	1.86e-05	2.2e-05	1.24e-05	-0.321247	0.295647	0.634211	unchanged	-0.147784	0.567484	0.492976	unchanged	-0.41276	0.181172	0.808379	unchanged	Pyrimidine nucleosides	C00214	Metabolic pathways(ko01100);;Pyrimidine metabolism(ko00240)	HMDB0000273	5789	50-89-5	Nucleosides, nucleotides, and analogues	Pyrimidine 2'-deoxyribonucleosides
pos_668	Benzoquinoneacetic acid	0.000519345	0.000398407	0.000377606	0.000751757	0.000838854	0.000566535	0.000481397	0.000569331	0.000510022	0.000616705	0.000391669	0.000502275	0.000436419	0.000440094	0.000615057	0.000548265	0.000399969	0.000578959	0.000548527	0.000398222	-0.222245	0.450389	0.473602	unchanged	-0.0727811	0.781149	0.232336	unchanged	-0.274756	0.364511	0.537495	unchanged	--	--	--	--	--	--	--	--
pos_669	2,6-Dimethyl-7-octene-1,6-diol 8-O-glucoside	1.13e-05	4.92e-06	8.31e-06	7.05e-06	1.3e-05	7.89e-06	8.15e-06	1.03e-05	9e-06	7.62e-06	1.57e-06	4.35e-06	8.17e-07	3.66e-06	3.97e-06	1.87e-06	1.39e-06	2.68e-06	4.73e-06	1.29e-06	-1.89793	0.00765456	1.38681	unchanged	-0.0530862	0.842193	0.238668	unchanged	-1.63362	0.0103197	1.41283	unchanged	--	--	--	--	--	--	--	--
pos_670	4alpha-Carboxy-5alpha-cholesta-8-en-3beta-ol	0.000227248	0.000132206	0.000280999	0.000263174	0.000163121	0.000186945	0.000325534	0.000238797	0.000369644	0.000324475	0.000404318	0.000328798	0.000170709	0.000287845	0.000267015	0.000138361	0.000270226	0.000212089	0.000186734	0.000159899	-0.141171	0.602479	0.356645	unchanged	0.438243	0.122988	1.20476	unchanged	0.451447	0.142635	0.916966	unchanged	--	--	--	--	--	--	--	--
pos_671	3-Isovalidene-3alpha,4-dihydrophthalide	4.41e-05	0.000129844	2.95e-05	3.44e-05	4.77e-05	5.59e-05	6.81e-05	6.77e-05	5.24e-05	5.27e-05	4.21e-05	2.67e-05	6.75e-05	3.51e-05	3.43e-05	1.67e-05	3.12e-05	1.83e-05	2.03e-05	1.93e-05	-1.4322	0.123538	0.907546	unchanged	0.0554238	0.9107	0.208568	unchanged	-0.473935	0.454367	0.526226	unchanged	--	--	--	--	--	--	--	--
pos_672	11-Dehydro-thromboxane B2	8.81e-05	6.32e-05	8.46e-05	6.28e-05	7.87e-05	7.92e-05	9.34e-05	7.94e-05	9.42e-05	9.42e-05	8.66e-05	9.09e-05	7.2e-05	8.89e-05	7.16e-05	5.37e-05	6.83e-05	8.64e-05	7.66e-05	7.41e-05	-0.0712025	0.644036	0.281822	unchanged	0.223076	0.089475	1.32073	unchanged	0.119917	0.364143	0.556922	unchanged	Fatty Acyls	C05964	Metabolic pathways(ko01100);;Serotonergic synapse(ko04726);;Arachidonic acid metabolism(ko00590)	HMDB0004242	53477781	67910-12-7	Lipids and lipid-like molecules	Eicosanoids
pos_673	Chrysin 7-[rhamnosyl-(1->4)-glucoside]	0.000280599	8.77e-05	0.000520062	0.000275709	0.000321187	0.000563287	0.000415255	0.000337461	0.000393519	0.000273054	9.2e-05	8.44e-05	0.000252308	0.000199077	0.000161054	9.39e-05	0.000259747	0.000268006	0.000270562	0.000161519	-0.495238	0.308214	0.656585	unchanged	0.416655	0.275116	0.778084	unchanged	-0.912956	0.119287	0.982391	unchanged	--	--	--	--	--	--	--	--
pos_674	2beta,9xi-Dihydroxy-8-oxo-1(10),4,11(13)-germacratrien-12,6alpha-olide	0.000128019	6.08e-05	0.000139236	9.84e-05	9.61e-05	0.000111044	6.06e-05	6.28e-05	7.11e-05	4.35e-05	3.19e-05	3.83e-05	2.71e-05	3e-05	2.95e-05	7.57e-05	7.71e-05	0.000177339	0.000205219	6.68e-05	0.20456	0.641421	0.289204	unchanged	-0.582529	0.0878534	1.47207	unchanged	-1.73685	0.00559567	1.56425	down	--	--	--	--	--	--	--	--
pos_675	LysoPE(0:0/24:0)	1.56e-05	0.000128114	0.000166636	4.58e-05	2.55e-05	1.43e-05	3.11e-05	9.74e-05	3.2e-05	6.14e-05	4.5e-05	3.78e-05	4.9e-05	4.67e-05	2.71e-05	2.7e-05	4.89e-05	3.4e-05	2.74e-05	2.99e-05	-1.1918	0.22709	0.75809	unchanged	-0.691936	0.418478	0.677621	unchanged	-0.891878	0.307679	0.757447	unchanged	Glycerophospholipids	--	--	HMDB0011497	53480946	--	Lipids and lipid-like molecules	Glycerophosphoethanolamines
pos_676	(4R,6S)-p-Menth-1-ene-4,6-diol 4-glucoside	1.66e-05	9.75e-06	1.1e-05	5.55e-06	3.94e-06	1.11e-05	1.51e-05	1.16e-05	1.33e-05	1.4e-05	1.69e-05	1.44e-05	1.64e-05	1.66e-05	1.19e-05	1.27e-05	1.32e-05	1.68e-05	2.01e-05	1.38e-05	0.71087	0.058258	1.07741	unchanged	0.476033	0.180135	1.14218	unchanged	0.702334	0.0554075	1.16432	unchanged	--	--	--	--	--	--	--	--
pos_677	Undecylenic acid	3.51e-05	1.65e-05	3.45e-05	2.34e-05	2.36e-05	3.64e-05	3.56e-05	2.23e-05	3.24e-05	3.17e-05	3.01e-05	3.18e-05	6.25e-05	4.64e-05	3.85e-05	6.01e-05	5.24e-05	9.44e-05	7.06e-05	4.09e-05	1.25937	0.0117178	1.35637	unchanged	0.251934	0.282674	0.814288	unchanged	0.653754	0.0650628	1.10078	unchanged	Fatty Acyls	--	--	HMDB0033724	5634	112-38-9	Lipids and lipid-like molecules	Fatty acids and conjugates
pos_678	Tomatoside A	0.000991845	0.000260545	0.00262955	0.000674116	0.000209225	0.00184341	0.000624502	0.000655926	0.00113551	0.000940059	0.000980145	0.000523794	0.00078002	0.000457394	0.00185792	0.000813666	0.000282618	0.000358937	0.00022954	0.000525557	-1.10831	0.318544	0.642828	unchanged	0.125785	0.866732	0.018291	unchanged	-0.0511566	0.950068	0.0571992	unchanged	--	--	--	--	--	--	--	--
pos_679	5,6-Dihydrouridine	3.79e-05	3.06e-05	3.64e-05	5.58e-05	3.59e-05	3.18e-05	5.49e-05	4.03e-05	3.83e-05	4.85e-05	3.54e-05	4.58e-05	4.47e-05	5.53e-05	3.58e-05	6.01e-05	7.45e-05	9.96e-05	0.00012356	8.36e-05	1.16656	0.00794553	1.38409	unchanged	0.120938	0.576236	0.54792	unchanged	0.142757	0.490889	0.481428	unchanged	Organooxygen compounds	--	--	HMDB0000497	94312	5627-05-04	Organic oxygen compounds	Carbohydrates and carbohydrate conjugates
pos_680	5'-Hydroxy-3',4',7-trimethoxyflavan	0.000393235	0.000334817	0.000502505	0.000274782	0.000452927	0.000410919	0.000558543	0.000404422	0.00049759	0.000397918	0.000223496	0.000223265	0.000191472	0.000172099	0.000333303	0.00036898	0.000490362	0.00123072	0.000800671	0.000452687	0.771747	0.157074	0.875307	unchanged	0.212729	0.264058	0.886139	unchanged	-0.77595	0.0127357	1.38157	unchanged	--	--	--	--	--	--	--	--
pos_681	MG(0:0/22:6(4Z,7Z,10Z,13Z,16Z,19Z)/0:0)	0.000538425	0.000609754	0.000460907	0.000631706	0.00044566	0.000247205	0.000499955	0.000637793	0.00103444	0.000520623	0.000396603	0.000524055	0.000211325	0.000488454	0.00041192	0.00042594	0.000668836	0.000972557	0.000804034	0.000597195	0.368636	0.175327	0.82913	unchanged	0.130123	0.721452	0.292513	unchanged	-0.402548	0.0871853	1.01303	unchanged	--	--	--	--	--	--	--	--
pos_682	(卤)-4-Methylene-2-pyrrolidinecarboxylic acid	8.14e-06	4.83e-06	4.09e-06	2.8e-06	7.59e-06	4.26e-06	2.59e-06	3.69e-06	5.84e-06	2.89e-06	3.8e-06	4.57e-06	2.43e-06	3.34e-06	3.02e-06	1.89e-06	3.26e-06	2.97e-06	4.05e-06	3.41e-06	-0.816218	0.0810831	1.01147	unchanged	-0.510053	0.211729	1.102	unchanged	-0.677313	0.117298	0.988942	unchanged	--	--	--	--	--	--	--	--
pos_683	Megestrol	0.000135245	0.000154145	0.000103262	0.000121319	9.34e-05	0.00010425	0.000148929	0.000193371	0.000193125	0.000196073	0.000227969	0.000144421	0.000221874	0.000177332	0.000128844	0.000151541	0.000173368	0.000173999	0.00013234	0.000146066	0.35594	0.0390063	1.14543	unchanged	0.460512	0.0690872	1.49266	unchanged	0.568074	0.0405641	1.21501	unchanged	--	--	--	--	--	--	--	--
pos_684	Threoninyl-Methionine	0.000112006	9.61e-05	0.000123039	0.000110086	0.00010161	0.000146613	0.000123129	0.000126517	0.000128875	0.000118457	0.000105365	0.000111151	8.55e-05	9e-05	8.76e-05	6.7e-05	0.0001187	0.000102219	0.000100242	9.56e-05	-0.166208	0.262533	0.700818	unchanged	0.245596	0.0165288	1.61224	unchanged	-0.178868	0.105899	0.969356	unchanged	Carboxylic acids and derivatives	--	--	HMDB0029067	7020164	90729-28-5	Organic acids and derivatives	Amino acids, peptides, and analogues
pos_685	Citrusin F	0.00110592	0.00111532	0.00142582	0.00138402	0.00125255	0.00203895	0.00103478	0.00104613	0.00128367	0.000931424	0.000412315	0.00088258	0.000300159	0.000271267	0.00047596	0.000223811	0.00032647	0.000302472	0.000293407	0.000273543	-2.14601	6.11e-05	1.65626	down	0.0117377	0.963309	0.0846658	unchanged	-1.42368	0.000607034	1.62679	down	--	--	--	--	--	--	--	--
pos_686	Collettiside I	1.16e-06	8.88e-06	8.24e-06	0	6.49e-08	0	2.39e-06	1.25e-06	3.85e-07	1.64e-07	2.54e-06	8.87e-07	1.05e-06	2.28e-06	1.55e-06	5.86e-06	1.28e-05	3.56e-06	1.68e-05	1.96e-05	1.67537	0.0653993	1.01519	unchanged	-2.13226	0.234944	1.0014	unchanged	-1.14128	0.377869	0.666274	unchanged	--	--	--	--	--	--	--	--
pos_687	3-Oxo-12,18-ursadien-28-oic acid	0.000517648	0.000488333	0.000422792	0.000431633	0.000299877	0.000423769	0.000537107	0.000640242	0.000519349	0.000487395	0.000489844	0.000432047	0.000496875	0.000565286	0.00056718	0.000289045	0.000570422	0.000425948	0.000317142	0.000364792	-0.134968	0.555068	0.348461	unchanged	0.271647	0.1207	1.25696	unchanged	0.239974	0.127645	0.949533	unchanged	--	--	--	--	--	--	--	--
pos_688	Arginyl-Gamma-glutamate	2.69e-05	2.41e-05	2.31e-05	2.63e-05	4.33e-05	3.36e-05	2.88e-05	3.4e-05	3.39e-05	3.7e-05	2.18e-05	2.87e-05	1.9e-05	2.35e-05	3.02e-05	2.15e-05	1.84e-05	2.9e-05	3.22e-05	2.09e-05	-0.236509	0.368911	0.537773	unchanged	0.218901	0.28372	0.92619	unchanged	-0.222574	0.369398	0.574224	unchanged	--	--	--	--	--	--	--	--
pos_689	Osmundalin	9.12e-05	6.86e-05	6.8e-05	0.000126344	0.00015496	9.5e-05	8.29e-05	9.28e-05	8e-05	9.28e-05	6.11e-05	8.23e-05	6.86e-05	6.93e-05	9.34e-05	9.12e-05	6.3e-05	8.9e-05	8.91e-05	6.06e-05	-0.374088	0.257774	0.697185	unchanged	-0.199442	0.48642	0.607628	unchanged	-0.442707	0.195105	0.793868	unchanged	--	--	--	--	--	--	--	--
pos_690	Cystophorene	1.15e-05	2.64e-06	6.93e-06	5.89e-06	6.92e-06	6.94e-06	4.01e-06	3.41e-06	1.03e-05	4.12e-06	4.38e-06	5.55e-06	6.93e-06	6.69e-06	4.1e-06	3.87e-05	1.28e-05	2.45e-05	1.72e-05	1.38e-05	1.65998	0.0353255	1.22228	unchanged	-0.234653	0.610231	0.569321	unchanged	-0.293454	0.449869	0.454091	unchanged	--	--	--	--	--	--	--	--
pos_691	Phaeophorbide b	2.01e-05	2.88e-05	0.000160541	4.51e-05	0.000146485	3.41e-05	1.96e-05	0.000264605	9.2e-05	1.43e-05	2.36e-05	8.13e-05	3.61e-05	1.75e-05	2.38e-05	0	1.49e-05	1.14e-06	2.57e-05	1.03e-05	-2.94762	0.0819155	1.08893	unchanged	0.0824084	0.935214	0.00281951	unchanged	-1.13763	0.233613	0.825469	unchanged	--	--	--	--	--	--	--	--
pos_692	Crispolide	3.36e-06	4.95e-06	7.96e-06	2e-06	2.39e-06	4.83e-06	5.36e-06	7.04e-06	8.85e-06	3.3e-06	5.42e-06	4.97e-06	2.92e-06	5.16e-06	3.68e-06	1.65e-06	7.61e-06	3.49e-06	7.99e-06	8.25e-06	0.489002	0.365691	0.515541	unchanged	0.508132	0.261913	0.838584	unchanged	0.100949	0.809865	0.0798175	unchanged	--	--	--	--	--	--	--	--
pos_693	Tryptophyl-Gamma-glutamate	1.34e-05	5.39e-06	7.34e-06	1.68e-05	8.76e-06	9.26e-06	1.1e-05	8.83e-06	1.6e-05	1e-05	1.05e-05	7.9e-06	8.28e-06	1.26e-05	1.06e-05	1.98e-05	7.45e-06	1.73e-05	1.29e-05	1.08e-05	0.399266	0.310443	0.611364	unchanged	0.0899803	0.795336	0.16548	unchanged	-0.0546223	0.871442	0.00616227	unchanged	--	--	--	--	--	--	--	--
pos_694	1-Hydroxy-1-phenyl-3-hexadecanone	2.5e-05	1.02e-05	3.39e-05	2.02e-05	2.26e-05	2.8e-05	3.36e-05	2.53e-05	3.52e-05	2.44e-05	2.04e-05	2.38e-05	9.72e-06	2.23e-05	1.49e-05	4.24e-05	2.28e-05	3.21e-05	2.21e-05	2.16e-05	0.334532	0.325326	0.573093	unchanged	0.388406	0.165316	1.03716	unchanged	-0.296619	0.399067	0.553023	unchanged	--	--	--	--	--	--	--	--
pos_695	(Z)-4-Hepten-1-ol	3.64e-06	1.91e-06	5.05e-06	2.17e-06	2.65e-06	6.28e-06	6.2e-06	2.56e-06	5.01e-06	4.15e-06	4.46e-06	4.16e-06	1.34e-05	9.03e-06	6.21e-06	1.14e-05	8.82e-06	1.56e-05	1.2e-05	7.01e-06	1.83065	0.00370749	1.46886	unchanged	0.650751	0.0879973	1.27405	unchanged	1.27308	0.062116	1.14578	unchanged	--	--	--	--	--	--	--	--
pos_696	Hebevinoside VI	0.000177377	8.45e-05	0.000240362	0.000208085	0.00024885	0.000240586	0.000227472	0.000280207	0.000240965	0.000219524	0.000326859	0.000446174	0.000252389	0.000171609	0.000493314	0.000206375	0.000311113	0.000141624	0.000145838	0.000358071	0.278081	0.466055	0.389206	unchanged	0.333724	0.173624	1.06192	unchanged	0.817522	0.0713313	1.10121	unchanged	--	--	--	--	--	--	--	--
pos_697	Melilotoside B	0.000209006	0.00010637	0.000199757	0.00019517	0.000173112	0.00020345	0.0002761	0.000260395	0.000234942	0.000246722	0.000614447	0.000520654	0.000564197	0.000315031	0.000930226	0.000335662	0.000560767	0.000178404	0.000188997	0.000424392	0.934342	0.0895713	0.986833	unchanged	0.467619	0.0190287	1.7074	unchanged	1.73689	0.013183	1.4839	unchanged	--	--	--	--	--	--	--	--
pos_698	4伪-formyl-4尾-methyl-5伪-cholesta-8-en-3尾-ol	4.7e-06	8.1e-07	9.29e-06	2.23e-06	0	1.48e-06	2.24e-06	1.66e-06	2.4e-06	1.66e-06	4.44e-06	8.71e-06	1.93e-06	3.09e-06	6.74e-06	4.42e-07	1.18e-08	0	0	2.75e-06	-2.40907	0.178699	0.836779	unchanged	-0.851198	0.417102	0.805302	unchanged	0.548246	0.471874	0.434792	unchanged	--	--	--	--	--	--	--	--
pos_699	Abscisic alcohol 11-glucoside	0.000376316	0.000239975	0.000293533	0.000204265	0.000242561	0.000334541	0.000428572	0.00034327	0.000404124	0.000376131	0.000420976	0.00041536	0.000399776	0.000422818	0.000313111	0.000330894	0.000468624	0.000525027	0.000487927	0.000426871	0.723027	0.00432988	1.3715	unchanged	0.475769	0.0202734	1.71661	unchanged	0.539641	0.0113352	1.36589	unchanged	--	--	--	--	--	--	--	--
pos_700	2-Hydroxypropyl 2-isopropyl-5-methylcyclohexyl carbonate	3.21e-05	2.46e-05	2.25e-05	2.05e-05	2.27e-05	4.89e-05	0.000100125	3.44e-05	3.83e-05	8.82e-05	0.000100592	0.000131607	0.000212395	0.000121055	0.000224944	7.02e-05	5.31e-05	0.000140729	0.000136718	5.31e-05	1.8919	0.0283382	1.29508	unchanged	1.34151	0.0488295	1.73608	unchanged	2.69271	0.00600979	1.57372	up	--	--	--	--	--	--	--	--
pos_701	Butyl 3-hydroxy-2-methylidenebutanoate	0.000137885	3.51e-05	3.52e-05	7.58e-06	7.95e-05	4.99e-05	2.71e-05	5.55e-05	2.06e-05	1.77e-05	5.52e-06	7.79e-06	6.74e-06	9.48e-06	7.15e-06	2.24e-05	2.14e-05	4.91e-05	3.52e-05	4.03e-05	-0.81073	0.334115	0.572877	unchanged	-0.790046	0.349932	0.847671	unchanged	-3.00862	0.0861635	1.09402	unchanged	--	--	--	--	--	--	--	--
pos_702	Annonisin	0.00369632	0.00271145	0.0047766	0.00391108	0.00369809	0.00413175	0.00404471	0.0027792	0.00397028	0.00395733	0.00268367	0.00325376	0.00366545	0.00299559	0.00346235	0.00580013	0.0040065	0.00656823	0.00683288	0.00408994	0.538541	0.0463184	1.10605	unchanged	0.00687258	0.966548	0.0492578	unchanged	-0.226691	0.191223	0.826482	unchanged	--	--	--	--	--	--	--	--
pos_703	6-Hydroxyenterolactone	0.000598875	0.000318948	0.000688226	0.00117342	0.000565168	0.000462639	0.000515832	0.000552873	0.000626494	0.000588928	0.000646958	0.00110424	0.000429195	0.000554828	0.000353083	0.000372615	0.0004334	0.000534649	0.000835651	0.000378956	-0.388375	0.37097	0.569871	unchanged	-0.284118	0.446856	0.711818	unchanged	-0.115037	0.796617	0.133111	unchanged	--	--	--	--	--	--	--	--
pos_704	DG(22:5(4Z,7Z,10Z,13Z,16Z)/22:6(4Z,7Z,10Z,13Z,16Z,19Z)/0:0)	0.00322114	0.00185268	0.00414744	0.00331858	0.0039533	0.00346923	0.00301434	0.00261488	0.0028248	0.00277948	0.00232428	0.00265697	0.00237112	0.0025968	0.00254821	0.0028927	0.00223575	0.00328378	0.00284235	0.00222081	-0.291539	0.230791	0.743931	unchanged	-0.165783	0.441384	0.772771	unchanged	-0.400241	0.118283	1.01392	unchanged	Glycerolipids	--	--	HMDB0007730	53478483	--	Lipids and lipid-like molecules	Diradylglycerols
pos_705	Cyclolinopeptide I	2.03e-05	0	0	0	0	2.57e-08	0.000121143	0	6.15e-08	2.35e-05	7.58e-07	0	0	3.53e-11	0	6.3e-06	0	7.34e-06	1.29e-06	4.02e-09	-0.442578	0.815125	0.106392	unchanged	2.83355	0.352367	0.903685	unchanged	-4.74393	0.390381	0.522499	unchanged	--	--	--	--	--	--	--	--
pos_706	Notoginsenoside C	3.74e-06	2.48e-07	1.76e-06	8.37e-07	2.01e-07	2.52e-05	2.05e-06	1.61e-05	2.01e-05	9.76e-06	1.89e-05	2.47e-05	3.81e-06	1.4e-05	2.31e-06	4.86e-06	2.33e-05	8.77e-06	2.21e-06	4.11e-05	3.56419	0.112516	0.956793	unchanged	3.43162	0.0290954	1.6824	unchanged	3.23145	0.056661	1.19945	unchanged	--	--	--	--	--	--	--	--
pos_707	Hoduloside III	5.47e-05	7.15e-05	5.79e-05	5.99e-05	8.84e-05	6.61e-05	7.2e-05	7.06e-05	7.11e-05	7.5e-05	7.86e-05	5.96e-05	7.4e-05	8.39e-05	7.3e-05	1.7e-05	4.43e-05	1.78e-05	5.92e-05	5.9e-05	-0.752996	0.0477299	1.10271	unchanged	0.0942526	0.514749	0.650541	unchanged	0.151549	0.352262	0.575223	unchanged	--	--	--	--	--	--	--	--
pos_708	Bisnorcholic acid	8.56e-05	4.74e-05	6.68e-05	6.02e-05	4.98e-05	8.01e-05	0.000103648	8.96e-05	8.65e-05	0.000109656	0.000106303	0.00012328	8.87e-05	0.000106599	0.000134311	0.000101641	0.000166252	0.000192033	0.000114574	0.000124261	1.17324	0.00719062	1.39873	unchanged	0.599676	0.0072977	1.87822	unchanged	0.851731	0.00145873	1.54887	unchanged	--	--	--	--	--	--	--	--
pos_709	Licorice glycoside C1	0.000316363	0.000244816	0.000368007	0.000419413	0.000362117	0.000539222	0.000256443	0.000279249	0.000325183	0.000260279	7.53e-05	0.000236788	4.67e-05	2.75e-05	8.62e-05	2.85e-06	3.08e-05	3.71e-05	1.28e-05	2.49e-05	-3.97929	0.000273179	1.6352	down	-0.0430913	0.873611	0.263907	unchanged	-1.85616	0.000922519	1.56118	down	--	--	--	--	--	--	--	--
pos_710	Moexipril	3.15e-06	4.05e-06	1.01e-05	3.38e-06	7.19e-06	1.6e-06	1.61e-07	1.74e-05	6.99e-06	3.41e-06	1.92e-06	1.56e-05	5.14e-06	4.48e-06	6.18e-06	5.64e-06	7.78e-06	4.98e-06	1.74e-06	5.74e-06	-0.106374	0.818044	0.179364	unchanged	0.0859844	0.922804	0.0277716	unchanged	0.259238	0.698119	0.187222	unchanged	--	--	--	--	--	--	--	--
pos_711	DG(15:0/22:5(4Z,7Z,10Z,13Z,16Z)/0:0)	0.00123644	0.000365375	0.000706402	0.000600598	0.000666323	0.00042599	0.000458684	0.000401361	0.000697149	0.000491938	0.000313914	0.000408694	0.000269332	0.000316616	0.000366046	0.000623683	0.000465721	0.000866241	0.000725667	0.000405382	-0.211936	0.576224	0.322745	unchanged	-0.530498	0.208054	1.14543	unchanged	-1.09418	0.0556901	1.17375	unchanged	Glycerolipids	--	--	HMDB0007090	53478019	--	Lipids and lipid-like molecules	Diradylglycerols
pos_712	Todatriol glucoside	6.92e-06	3.31e-07	5.42e-06	1.72e-06	2.23e-06	6.38e-06	9.61e-06	2.73e-06	8.89e-06	4.86e-06	7.29e-06	7.22e-06	5.39e-06	7.47e-06	2.87e-06	6.15e-06	5.77e-06	1.11e-05	9.75e-06	7.45e-06	1.27421	0.0191313	1.21573	unchanged	0.965923	0.110325	1.20114	unchanged	0.863082	0.112478	0.962375	unchanged	--	--	--	--	--	--	--	--
pos_713	Methyl 5-(hydroxymethyl)pyrrolidine-3-carboxylate	3.27e-06	1.86e-06	2.53e-06	1.67e-06	2.72e-06	2.54e-06	3.51e-06	2.6e-06	2.88e-06	2.75e-06	3.24e-06	2.2e-06	3.16e-06	4.27e-06	1.99e-06	5.26e-06	4.17e-06	8.18e-06	4.41e-06	3.86e-06	1.10383	0.020991	1.29332	unchanged	0.246008	0.23099	0.986909	unchanged	0.303132	0.298403	0.657677	unchanged	--	--	--	--	--	--	--	--
pos_714	5'-Deoxy-5-fluorocytidine	2.61e-05	2.95e-05	3.9e-05	3.38e-05	2.29e-05	2.83e-05	4.52e-05	4.81e-05	3.87e-05	5.06e-05	2.84e-05	3.77e-05	2.29e-05	2.85e-05	2.48e-05	2.47e-05	2.82e-05	2.61e-05	5.04e-05	3.07e-05	0.0794944	0.764552	0.163213	unchanged	0.478419	0.0446755	1.58692	unchanged	-0.0889245	0.647947	0.333199	unchanged	5'-deoxyribonucleosides	C16635	Drug metabolism - other enzymes(ko00983)	HMDB0060405	10037499	--	Nucleosides, nucleotides, and analogues	--
pos_715	3a,7b,21-Trihydroxy-5b-cholanoic acid	0.001051	0.00182258	0.00115272	0.00120047	0.00121512	0.00169081	0.00212106	0.00196806	0.00162586	0.00186866	0.00418735	0.00280537	0.00389971	0.00280242	0.004542	0.00126784	0.00264723	0.00107013	0.0010842	0.0018257	0.293475	0.414505	0.486853	unchanged	0.525778	0.0107112	1.91963	unchanged	1.5013	0.00151408	1.62496	up	--	--	--	--	--	--	--	--
pos_716	5-Phenyl-1,3-oxazinane-2,4-dione	7e-05	3.06e-05	8.94e-05	2.55e-05	7.06e-05	5.33e-05	4.53e-05	3.4e-05	3.61e-05	2.53e-05	1.56e-05	1.82e-05	2.13e-05	1.72e-05	2.68e-05	0.000269379	0.000224219	0.000470536	0.000318159	0.000250918	2.42184	0.00345798	1.50038	up	-0.561101	0.223271	1.13011	unchanged	-1.52699	0.0387242	1.31517	unchanged	Benzene and substituted derivatives	C16596	Drug metabolism - cytochrome P450(ko00982)	HMDB0060400	21350393	--	Benzenoids	--
pos_717	2,3,4,5,6,7-Hexahydrocyclopent[b]azepin-8(1H)-one	0.00298777	0.0027942	0.00206414	0.00225665	0.00215836	0.00265313	0.00297396	0.00419943	0.00371812	0.00328674	0.0037604	0.00351671	0.00319466	0.00345719	0.00307597	0.00241355	0.00270996	0.0025423	0.00210168	0.00264714	0.0179514	0.890011	0.128529	unchanged	0.457062	0.0272988	1.66217	unchanged	0.471861	0.00365959	1.50054	unchanged	--	--	--	--	--	--	--	--
pos_718	11,12,13-Trinor-1,3,5-bisabolatrien-10-oic acid	6.81e-05	8.44e-05	6.78e-05	7.94e-05	8.13e-05	7.72e-05	8.3e-05	5.87e-05	7.36e-05	8.35e-05	8.75e-05	7.13e-05	6.46e-05	8.85e-05	6.14e-05	5.29e-05	4.2e-05	4.66e-05	4.26e-05	5.1e-05	-0.696212	0.000221999	1.55162	unchanged	-0.0195257	0.861912	0.0349105	unchanged	-0.0292898	0.82457	0.148788	unchanged	--	--	--	--	--	--	--	--
pos_719	Lentialexin	8.24e-06	5.08e-06	4.96e-06	5.11e-06	8.07e-06	6.18e-06	5.91e-06	5.46e-06	6.36e-06	6.29e-06	6.04e-06	6.92e-06	5.84e-06	5.31e-06	6.15e-06	5.58e-06	5.96e-06	9.02e-06	8.55e-06	6.32e-06	0.171119	0.468241	0.456434	unchanged	-0.0594844	0.759415	0.289193	unchanged	-0.0567384	0.775593	0.15763	unchanged	--	--	--	--	--	--	--	--
pos_720	Vomifoliol 9-[glucosyl-(1->4)-xylosyl-(1->6)-glucoside]	0.000816242	0.000523615	0.000412056	0.000266878	0.000682839	0.000685032	0.000583896	0.00047665	0.000630892	0.00051368	0.000524982	0.000484065	0.000471874	0.000513559	0.000394296	0.000454335	0.000541101	0.000745059	0.000627964	0.000528454	0.100687	0.732343	0.246989	unchanged	0.0973148	0.731427	0.268038	unchanged	-0.177558	0.56078	0.3839	unchanged	--	--	--	--	--	--	--	--
pos_721	Sialyl Lewis<sup>a</sup> penta	8.16e-05	6.77e-05	0.000123079	0.000117168	9.1e-05	0.00016444	8.3e-05	0.000103459	0.000113205	7.9e-05	3.84e-05	6.45e-05	1.82e-05	2.26e-05	2.25e-05	2.86e-06	2.28e-05	1.23e-05	2.79e-05	3.18e-05	-2.29863	0.000674716	1.56212	down	0.176851	0.521579	0.39998	unchanged	-1.53179	0.00187145	1.52241	down	--	--	--	--	--	--	--	--
pos_722	Ginsenoside B2	7.43e-05	7.4e-05	0.000107673	7.96e-05	4.19e-05	8.33e-05	9.22e-05	0.000124625	9.07e-05	8.66e-05	0.000104538	0.000234246	0.000229611	0.000204499	0.000342696	0.000177137	0.000461134	0.000701863	0.000518582	0.000211357	2.45502	0.0257372	1.29896	unchanged	0.338688	0.162169	1.09637	unchanged	1.56315	0.0155335	1.4132	unchanged	--	--	--	--	--	--	--	--
pos_723	Mangiferic acid	1.74e-05	2.05e-06	9.97e-05	2.1e-05	3.95e-06	7.67e-06	4.79e-06	4.07e-06	2.01e-05	5.26e-06	1.72e-05	2.98e-05	6.93e-06	1.59e-05	1.09e-05	1.21e-05	1.19e-05	1.79e-05	1.06e-05	1.38e-05	-1.12313	0.438324	0.52003	unchanged	-1.78324	0.324548	0.960836	unchanged	-0.837415	0.527682	0.465629	unchanged	Fatty Acyls	--	--	HMDB0029800	6439027	18402-92-1	Lipids and lipid-like molecules	Lineolic acids and derivatives
pos_724	alpha-[3-[(Hydroxymethyl)nitrosoamino]propyl]-3-pyridinemethanol	4.05e-06	2.37e-06	3.15e-06	5.2e-06	4.7e-06	5.34e-06	5.53e-06	5.33e-06	4.59e-06	5.13e-06	5.37e-06	5.75e-06	9.58e-06	7.53e-06	7.05e-06	8.57e-07	4e-06	2.45e-06	3.16e-06	4.88e-06	-0.343164	0.366246	0.578862	unchanged	0.413647	0.0632556	1.52191	unchanged	0.857989	0.00985443	1.41343	unchanged	Pyridines and derivatives	C19580	Metabolism of xenobiotics by cytochrome P450(ko00980);;Chemical carcinogenesis(ko05204)	HMDB0062444	53297441	--	Organoheterocyclic compounds	--
pos_725	Lithocholate 3-O-glucuronide	6.24e-05	5.17e-05	4.55e-05	8.05e-05	9.63e-05	6.39e-05	6.02e-05	6.62e-05	6.13e-05	7.04e-05	4.09e-05	5.58e-05	4.48e-05	4.71e-05	5.93e-05	5.85e-05	3.52e-05	5.58e-05	5.87e-05	4.03e-05	-0.436461	0.148359	0.849803	unchanged	-0.063101	0.777163	0.224915	unchanged	-0.441629	0.135236	0.908975	unchanged	--	--	--	--	--	--	--	--
pos_726	(E)-2-Octen-1-ol	4.52e-05	4.88e-05	4.4e-05	6.52e-05	7.61e-05	4.97e-05	4.36e-05	4.64e-05	4.27e-05	4.97e-05	2.89e-05	3.11e-05	2.83e-05	2.91e-05	3.75e-05	3.37e-05	2.52e-05	3.61e-05	3.78e-05	2.75e-05	-0.800708	0.0163371	1.31256	unchanged	-0.267449	0.21322	1.05172	unchanged	-0.850104	0.0150597	1.40863	unchanged	--	--	--	--	--	--	--	--
pos_727	Glucosylsphingosine	0.000192329	5.18e-05	0.000135636	0.000104111	0.000167697	0.000132156	0.000237209	6.56e-05	0.000142225	0.000132808	9.11e-05	0.000104032	0.000164131	0.000122944	0.000204526	0.000441362	0.000135718	0.000160704	0.000133941	0.000225047	0.751238	0.212014	0.755129	unchanged	0.123925	0.759481	0.254337	unchanged	0.0758354	0.832984	0.172263	unchanged	Sphingolipids	--	--	HMDB0000596	22833534	52050-17-6	Lipids and lipid-like molecules	Glycosphingolipids
pos_728	Decyl alcohol	5.66e-06	1.09e-06	4.65e-06	1.94e-06	3.77e-06	1e-06	1.67e-06	1.27e-06	2.09e-06	1.86e-06	1.27e-06	9.5e-07	1.03e-06	7.53e-07	1.01e-06	1.11e-05	1.1e-05	1.5e-05	1e-05	7.95e-06	1.69014	0.000920969	1.48783	unchanged	-1.11685	0.0942198	1.47973	unchanged	-1.76839	0.0456318	1.25259	unchanged	Fatty Acyls	--	--	HMDB0011624	8174	112-30-1	Lipids and lipid-like molecules	Fatty alcohols
pos_729	3-Oxododecanoic acid	2.54e-06	1.39e-06	3.7e-06	2.67e-07	1.36e-06	3.26e-06	2.28e-06	2.13e-08	2.18e-06	5.23e-07	1.57e-06	1.01e-06	2.74e-06	2.66e-06	3.73e-06	4.27e-06	7.29e-06	1.16e-05	1.38e-05	7.92e-06	2.27863	0.0104607	1.37207	unchanged	-0.162722	0.81969	0.298587	unchanged	0.339166	0.535174	0.366169	unchanged	--	--	--	--	--	--	--	--
pos_730	PS(20:4(5Z,8Z,11Z,14Z)/22:6(4Z,7Z,10Z,13Z,16Z,19Z))	0.00161362	0.00407982	0.00222459	0.00149256	0.00239813	0.00256248	0.00331876	0.00262353	0.00288719	0.00252661	0.00614177	0.00236141	0.00381535	0.00639834	0.00242189	0.000306889	0.0012135	0.0002364	0.00150591	0.0023655	-1.06911	0.0780445	0.969146	unchanged	0.237159	0.426497	0.780499	unchanged	0.840038	0.107599	0.965864	unchanged	Glycerophospholipids	--	--	HMDB0012439	52926084	--	Lipids and lipid-like molecules	Glycerophosphoserines
pos_731	Vestitone 7-glucoside	7.7e-06	1.59e-05	7.71e-06	1.39e-05	7.75e-06	2.63e-05	8.89e-06	5.77e-05	9.28e-06	4.59e-05	1.09e-06	2.81e-06	6.95e-07	9.2e-07	1.63e-06	7.35e-07	7.95e-07	1.66e-06	3.01e-06	1.28e-06	-2.82201	0.00582589	1.4455	unchanged	1.48499	0.12332	1.36441	unchanged	-2.88735	0.00582216	1.55359	down	--	--	--	--	--	--	--	--
pos_732	Kudzusaponin SA2	3.77e-06	7.84e-06	3.01e-05	1.65e-06	1.78e-05	1.63e-06	1.56e-06	5.24e-06	8.11e-06	2.7e-06	1.83e-05	5.91e-06	7.41e-06	1.02e-05	2.41e-06	0.000120975	0.000284129	0.000198762	0.000324921	0.000176672	4.17593	0.00442639	1.48751	unchanged	-1.66887	0.188567	1.19892	unchanged	-0.467747	0.586771	0.418751	unchanged	--	--	--	--	--	--	--	--
pos_733	Enokipodin D	0.000196628	9.78e-05	0.000129982	0.000106098	0.000144375	0.000126562	0.000177118	0.000118485	0.000154691	0.000153609	0.000214299	0.000211367	0.000199075	0.000217876	0.000169339	0.000157076	0.00015504	0.000203567	0.000240074	0.000175971	0.465194	0.0625574	1.03061	unchanged	0.1141	0.604885	0.436881	unchanged	0.584361	0.0141543	1.39197	unchanged	--	--	--	--	--	--	--	--
pos_734	(3beta,23xi)-3,23-Dihydroxycycloart-24-en-26-oic acid	0.00823992	0.00262928	0.00448521	0.00513798	0.00221312	0.00888353	0.013114	0.00642741	0.00761913	0.0141374	0.00288412	0.00250484	0.00333451	0.00753969	0.00524031	0.0018738	0.00345046	0.0017402	0.00213477	0.00505087	-0.672072	0.220069	0.731141	unchanged	1.14411	0.0208952	1.74883	unchanged	-0.0784729	0.870358	0.057091	unchanged	--	--	--	--	--	--	--	--
pos_735	(E)-5,8-Megastigmadien-4-one	3.73e-05	1.91e-05	3.37e-05	2.98e-05	2.18e-05	2.64e-05	2.95e-05	3.15e-05	2.87e-05	3.29e-05	4.15e-05	3.69e-05	2.15e-05	3.47e-05	3.94e-05	2.12e-05	3.57e-05	3.27e-05	2.67e-05	3.39e-05	0.0828425	0.712414	0.202567	unchanged	0.0710759	0.71118	0.268477	unchanged	0.295444	0.228915	0.781477	unchanged	--	--	--	--	--	--	--	--
pos_736	Cyclopassifloic acid A	0.0011831	0.000825085	0.00131396	0.00106813	0.00114226	0.00117689	0.00110694	0.00122169	0.0014342	0.00132159	0.000981661	0.00113228	0.000677827	0.00113545	0.00119705	0.00109553	0.00136832	0.00126325	0.00129284	0.00127299	0.185792	0.149129	0.802567	unchanged	0.178523	0.183698	0.980626	unchanged	-0.110593	0.528484	0.406734	unchanged	--	--	--	--	--	--	--	--
pos_737	Cyclolinopeptide F	1.17e-07	0	0	0	8.26e-08	0	0	2.92e-07	0	0	0	0	3.93e-08	2.29e-07	0	2.85e-06	5.84e-05	1.95e-07	8.79e-07	2.49e-06	8.34572	0.319163	0.602356	unchanged	0.553391	0.780453	0.226604	unchanged	0.431425	0.794444	0.177296	unchanged	--	--	--	--	--	--	--	--
pos_738	Musabalbisiane B	7.02e-06	0.000130554	2.73e-06	0	7.41e-05	4.33e-06	0.000107503	0.000129304	3.29e-05	7.57e-05	7.97e-06	2.69e-06	1.49e-05	2.49e-05	1.21e-05	1.62e-05	2.87e-06	2.68e-07	7.46e-07	1.39e-06	-3.31987	0.210903	0.744639	unchanged	0.705629	0.457952	0.761943	unchanged	-1.77809	0.307516	0.729194	unchanged	--	--	--	--	--	--	--	--
pos_739	(S)-alpha-Terpinyl glucoside	0.000181786	0.000116577	0.000192523	7.95e-05	6.48e-05	0.000162422	0.000240462	0.000166736	0.000206447	0.000187842	0.000218615	0.000240675	0.000202031	0.000229083	0.000112405	0.000157468	0.000226795	0.000268539	0.000293611	0.000202164	0.854642	0.0200792	1.2059	unchanged	0.601764	0.0671011	1.43378	unchanged	0.658842	0.0673327	1.04106	unchanged	--	--	--	--	--	--	--	--
pos_740	2,4,4-Trimethylcyclopentanone	1.5e-05	1.51e-05	1.37e-05	1.62e-05	2.59e-05	1.71e-05	2.38e-05	2.55e-05	2.85e-05	3.06e-05	2.09e-05	2.6e-05	2.29e-05	2.01e-05	2.96e-05	2.56e-05	1.99e-05	2.94e-05	3.06e-05	2.18e-05	0.564983	0.0265665	1.16668	unchanged	0.545273	0.0389551	1.59504	unchanged	0.47401	0.0475542	1.14279	unchanged	--	--	--	--	--	--	--	--
pos_741	Netilmicin	0.000115226	0.000217173	7.8e-05	7.03e-05	8.73e-05	0.000223436	0.000184627	0.00018565	0.000188736	0.000140963	8.04e-05	8.98e-05	8.56e-05	0.000109365	0.000128301	8.56e-05	0.000122747	0.000120597	0.000114003	0.000113776	-0.0286988	0.939333	0.00191063	unchanged	0.701305	0.0570791	1.5388	unchanged	-0.202828	0.623115	0.364611	unchanged	--	--	--	--	--	--	--	--
pos_742	Muricin G	0	1.47e-06	1.26e-06	2.37e-06	4e-07	2.97e-06	7.51e-07	9.29e-07	7.08e-07	3.45e-06	2.01e-06	5.01e-06	5.69e-06	2.51e-06	5.57e-06	2.24e-06	6.04e-06	6.18e-07	5.83e-06	5.28e-06	1.86271	0.0537075	1.08008	unchanged	0.678783	0.393567	0.756293	unchanged	1.91816	0.0137483	1.37045	unchanged	--	--	--	--	--	--	--	--
pos_743	E-10-Hydroxyamitriptyline	0.000122557	0.000246518	8.34e-05	7.34e-05	9.5e-05	0.000122375	0.000132703	0.000127838	0.00011095	0.000113525	0.000100739	8.15e-05	0.000165414	8.25e-05	8.62e-05	7.02e-05	7.27e-05	7.16e-05	6.04e-05	6.83e-05	-0.855756	0.154283	0.836972	unchanged	-0.031753	0.936483	0.0271534	unchanged	-0.26609	0.576995	0.399363	unchanged	--	--	--	--	--	--	--	--
pos_744	Rishitin	1.71e-05	4.75e-06	1.7e-05	1.59e-05	5.57e-06	9e-06	1.2e-05	8.11e-06	1.28e-05	1.34e-05	1.5e-05	1.77e-05	9.02e-06	2.04e-05	1.28e-05	1.71e-05	1.81e-05	2.61e-05	1.68e-05	1.37e-05	0.605824	0.113729	0.894434	unchanged	-0.122693	0.75754	0.333604	unchanged	0.314989	0.420033	0.542661	unchanged	--	--	--	--	--	--	--	--
pos_745	Isolinderanolide	0.00020279	0.0001036	0.000156829	0.000259702	0.000333977	0.000226651	0.000175751	0.000179082	0.000163142	0.000171433	0.000108272	0.000135458	0.000107677	0.000106975	0.000134197	0.000139796	6.98e-05	0.000114584	0.000100239	8.68e-05	-1.04781	0.0503676	1.15412	unchanged	-0.206325	0.530285	0.586684	unchanged	-0.834754	0.0804752	1.08194	unchanged	--	--	--	--	--	--	--	--
pos_746	1-Cyano-2-hydroxy-3-butene	4.85e-05	3.88e-05	3.46e-05	6.45e-05	6.26e-05	5.45e-05	4.88e-05	4.87e-05	4.58e-05	5.6e-05	3.53e-05	4.29e-05	3.93e-05	3.94e-05	4.95e-05	4.8e-05	3.05e-05	5.22e-05	4.88e-05	3.22e-05	-0.233796	0.355925	0.547832	unchanged	0.027077	0.887929	0.148877	unchanged	-0.271074	0.244429	0.68562	unchanged	Organooxygen compounds	--	--	HMDB0031339	91586	7451-85-6	Organic oxygen compounds	Alcohols and polyols
pos_747	Blumealactone A	6.96e-06	5.48e-06	5.35e-06	1.1e-05	1.26e-05	7.99e-06	6.88e-06	7.14e-06	7.26e-06	7.44e-06	5.36e-06	6.42e-06	5.76e-06	5.48e-06	7.59e-06	7.04e-06	4.76e-06	6.93e-06	5.88e-06	5.29e-06	-0.468908	0.202124	0.792287	unchanged	-0.172769	0.565412	0.511257	unchanged	-0.434889	0.22569	0.742167	unchanged	--	--	--	--	--	--	--	--
pos_748	(22Alpha)-hydroxy-5alpha-campestan-3-one	0.000537815	0.000287617	0.000545802	0.000486296	0.000586737	0.000495303	0.000470162	0.000465559	0.000600247	0.000520904	0.000449438	0.000539854	0.00039481	0.00040675	0.000601766	0.000464065	0.000315322	0.000301565	0.000287948	0.000357222	-0.501868	0.0550145	1.09034	unchanged	0.0623255	0.724311	0.194923	unchanged	-0.0308118	0.880167	0.0730809	unchanged	--	--	--	--	--	--	--	--
pos_749	Lucidenic acid C	0.000212681	5.81e-05	0.000155727	0.000151363	9.75e-05	0.00018078	0.00019409	0.000189879	0.000186081	0.000243981	0.000214965	0.000384717	0.000335471	0.000333121	0.000308157	0.00094866	0.000255221	0.00146343	0.000346079	0.000356136	2.3189	0.0811631	1.08244	unchanged	0.558844	0.0734912	1.42406	unchanged	1.22301	0.00160412	1.53223	up	--	--	--	--	--	--	--	--
pos_750	1alpha,3beta,22R-Trihydroxyergosta-5,24E-dien-26-oic acid 3-O-b-D-glucoside 26-O-b-D-glucosyl ester	1.5e-05	3.9e-06	1.53e-05	4.1e-06	5.73e-06	1.57e-05	1.99e-05	7.21e-06	8.91e-06	1.1e-05	1.37e-05	8.98e-06	8.33e-06	9.01e-06	1.09e-05	0.000130621	0.000111381	7.1e-05	0.000102059	0.00012329	3.61011	0.000428836	1.5978	up	0.507625	0.319602	0.793113	unchanged	0.208436	0.644003	0.307349	unchanged	--	--	--	--	--	--	--	--
pos_751	PE(20:2(11Z,14Z)/20:0)	1.85e-06	3.15e-05	2.95e-05	2.07e-05	1.03e-05	2.67e-06	1.27e-05	4.35e-05	2.38e-05	2.63e-05	2.75e-06	3.4e-06	1.52e-06	4.53e-06	3.7e-06	1.13e-06	8.9e-06	7.21e-07	2.01e-06	8.57e-06	-2.13672	0.0604505	1.10702	unchanged	0.216903	0.741512	0.320264	unchanged	-2.56127	0.0507223	1.29143	unchanged	Glycerophospholipids	--	--	HMDB0009295	52924591	--	Lipids and lipid-like molecules	Glycerophosphoethanolamines
pos_752	Arginyl-Tryptophan	5.71e-05	4.88e-05	7.95e-05	7.7e-05	5.87e-05	0.000101372	4.64e-05	4.87e-05	6.82e-05	4.79e-05	1.37e-05	5.53e-05	1.97e-05	1.32e-05	1.73e-05	7.03e-06	6.66e-06	3.18e-06	1.13e-06	5.91e-06	-3.74789	0.000440653	1.62562	down	-0.0387636	0.892401	0.25917	unchanged	-1.43079	0.00428655	1.46933	unchanged	Carboxylic acids and derivatives	--	--	HMDB0028720	7009653	25615-38-7	Organic acids and derivatives	Amino acids, peptides, and analogues
pos_753	d-Tocotrienol	0.000700102	0.0005576	0.000732156	0.000872494	0.000652183	0.000843927	0.000984611	0.00106051	0.000965513	0.00112823	0.000582164	0.000876707	0.000490343	0.000651874	0.000604236	0.000435413	0.000788151	0.000543518	0.000410601	0.000774739	-0.251435	0.281801	0.680963	unchanged	0.503617	0.00315775	1.96581	unchanged	-0.132864	0.476537	0.436094	unchanged	--	--	--	--	--	--	--	--
pos_754	Metabolite M6	0.000116941	4.89e-05	8.12e-05	0.000102288	7.22e-05	9.93e-05	0.00015535	0.000103418	0.000114292	0.000168697	0.000178444	0.000195109	0.000177747	0.000167606	0.000215453	8.15e-05	0.000166801	0.000114857	7.69e-05	0.000123339	0.418827	0.199298	0.725981	unchanged	0.605004	0.0456257	1.56221	unchanged	1.1485	0.000172754	1.68169	up	--	--	--	--	--	--	--	--
pos_755	(R)-1-O-b-D-glucopyranosyl-1,3-octanediol	0.000189458	0.000143008	0.000181472	0.00012832	0.000141583	0.000182196	0.000216997	0.000193881	0.000209774	0.00019692	0.000188554	0.000186418	0.000186148	0.000198577	0.000165808	0.000158825	0.000196323	0.000227826	0.000225693	0.000185604	0.343077	0.0446679	1.08712	unchanged	0.351031	0.0190463	1.73764	unchanged	0.23968	0.0793083	1.0603	unchanged	--	--	--	--	--	--	--	--
pos_756	1-(2-Furyl)butan-3-one	1.32e-05	8.59e-06	1.16e-05	9.95e-06	1.08e-05	1.21e-05	1.53e-05	1.25e-05	1.32e-05	1.41e-05	1.27e-05	1.25e-05	1.26e-05	1.45e-05	6.86e-06	1.1e-05	1.21e-05	1.88e-05	1.87e-05	1.24e-05	0.43037	0.0971385	0.974731	unchanged	0.306944	0.0312993	1.6117	unchanged	0.127565	0.530648	0.4071	unchanged	--	--	--	--	--	--	--	--
pos_757	Maduramicin	3.32e-05	1.08e-05	2.49e-06	9.64e-07	2.28e-05	5.79e-06	3.42e-06	3.76e-06	1.04e-05	2.17e-06	2.76e-06	8.37e-07	1.67e-06	4.65e-06	1.2e-07	1.24e-06	1.88e-06	2.05e-06	1.7e-07	4.4e-06	-2.85274	0.120834	0.927831	unchanged	-1.46012	0.223697	1.07707	unchanged	-2.80841	0.122225	0.985131	unchanged	--	--	--	--	--	--	--	--
pos_758	2-Octenedioic acid	0.000170187	5.46e-05	7.54e-05	0.000110646	9.75e-05	7.27e-05	8.47e-05	7.78e-05	7.23e-05	6.42e-05	7.46e-05	6.79e-05	8.63e-05	7.96e-05	5.82e-05	9.17e-05	0.000187288	0.000107427	0.0001766	0.000163449	0.515094	0.150719	0.806132	unchanged	-0.451959	0.237763	1.0702	unchanged	-0.471987	0.225612	0.718949	unchanged	--	--	--	--	--	--	--	--
pos_759	Chitotriose	7.47e-05	9.81e-05	5.84e-05	4.74e-05	5.37e-05	0.000225635	0.000124286	0.000127187	0.000173401	0.000113507	5.93e-05	4.98e-05	7.08e-05	6.85e-05	3.68e-05	3.35e-05	6.3e-05	4.33e-05	4.47e-05	5.42e-05	-0.477681	0.120045	0.870573	unchanged	1.20115	0.0108504	1.83631	unchanged	-0.220443	0.422375	0.549981	unchanged	Organooxygen compounds	--	--	HMDB0006578	121978	41708-93-4	Organic oxygen compounds	Carbohydrates and carbohydrate conjugates
pos_760	Monoethylhexyl phthalic acid	0.000639894	0.00042579	0.000364825	0.000892361	0.00101406	0.000595599	0.00051916	0.000623776	0.000597556	0.000666379	0.00036087	0.000520658	0.000380042	0.000421005	0.000563388	0.000589072	0.000329866	0.000571749	0.000580582	0.000351633	-0.461784	0.241654	0.708768	unchanged	-0.15237	0.629795	0.417123	unchanged	-0.571186	0.164152	0.84334	unchanged	Benzene and substituted derivatives	--	--	HMDB0013248	20393	4376-20-9	Benzenoids	Benzoic acids and derivatives
pos_761	Caproic acid	2.59e-06	8.76e-06	3.22e-06	3.53e-06	3.32e-06	3.26e-06	3.02e-06	4.27e-06	3.23e-06	3.9e-06	2.67e-06	3.22e-06	4.88e-06	3.57e-06	3.27e-06	3.5e-06	3.19e-06	3.59e-06	3.98e-06	2.41e-06	-0.361651	0.454657	0.426131	unchanged	-0.276015	0.550703	0.425109	unchanged	-0.281722	0.551663	0.444315	unchanged	--	--	--	--	--	--	--	--
pos_762	Momordicoside E	2.29e-06	6.7e-07	1.19e-07	2.17e-07	4.61e-07	6.06e-07	2.27e-05	1.68e-07	2.93e-07	1.67e-06	2.06e-06	8.19e-07	4.93e-06	1.35e-06	1.63e-06	1.09e-06	3.56e-06	8.18e-07	1.93e-06	2.23e-06	1.35676	0.0992542	0.925206	unchanged	2.76167	0.382212	0.850091	unchanged	1.52185	0.1365	0.949579	unchanged	--	--	--	--	--	--	--	--
pos_763	Cholic acid glucuronide	0.00123662	0.00119049	0.00099521	0.00103341	0.000828339	0.00131119	0.00141913	0.00219092	0.00181006	0.00184292	0.00166292	0.00161647	0.00112297	0.00134301	0.0011627	0.000887665	0.0012692	0.00111655	0.000860349	0.00141685	0.0709957	0.693969	0.251413	unchanged	0.698358	0.0104644	1.89842	unchanged	0.386633	0.0460025	1.1663	unchanged	--	--	--	--	--	--	--	--
pos_764	Asperagenin	0.000311838	0.000305052	0.000285455	0.000296753	0.00018303	0.000279604	0.00043113	0.000389103	0.000407054	0.000427848	0.000347606	0.000349613	0.000381333	0.0003248	0.00033109	0.000302467	0.000332734	0.000284439	0.000261982	0.000415871	0.208917	0.263325	0.658983	unchanged	0.485249	0.0171348	1.77238	unchanged	0.327581	0.038115	1.25342	unchanged	--	--	--	--	--	--	--	--
pos_765	(R)-Pelletierine	1.5e-05	1.67e-05	1.27e-05	1.29e-05	1.15e-05	1.74e-05	2.53e-05	2.3e-05	2e-05	2.34e-05	2.36e-05	2.35e-05	2.07e-05	2.01e-05	2.52e-05	1.5e-05	2.76e-05	1.98e-05	1.41e-05	2.4e-05	0.544392	0.0693336	1.05683	unchanged	0.664696	0.00188637	2.11026	unchanged	0.716133	0.000161487	1.64086	unchanged	--	--	--	--	--	--	--	--
pos_766	7(14)-Isodaucen-10-one	2.1e-05	9.37e-06	2.34e-05	2.44e-05	1.29e-05	2.15e-05	2.37e-05	1.85e-05	2.64e-05	2.4e-05	3.42e-05	3.75e-05	1.87e-05	2.69e-05	3.39e-05	1.37e-05	2.4e-05	1.37e-05	1.22e-05	2.44e-05	-0.0476226	0.88745	0.132751	unchanged	0.326076	0.213389	0.974411	unchanged	0.732819	0.0283363	1.24986	unchanged	--	--	--	--	--	--	--	--
pos_767	Avenoleic acid	6.05e-05	9.58e-06	3.32e-05	1.97e-05	2.78e-05	2.27e-05	2.73e-05	1.5e-05	2.72e-05	2.36e-05	1.8e-05	1.67e-05	1.43e-05	1.54e-05	2.05e-05	0.000116985	5.18e-05	0.000116322	6.95e-05	3.79e-05	1.38079	0.0393969	1.16156	unchanged	-0.380326	0.468977	0.6999	unchanged	-0.826935	0.199863	0.807262	unchanged	--	--	--	--	--	--	--	--
pos_768	PE(16:0/18:2(9Z,12Z))	0.000457774	0.000474548	0.000321489	0.000360144	0.000708782	0.000494482	0.000367523	0.000515188	0.0004126	0.000478268	0.000251961	0.000540215	0.000292646	0.000338138	0.000689949	0.00042773	0.000177593	0.000190431	0.000235424	0.000258357	-0.848975	0.0383783	1.11117	unchanged	-0.0343657	0.886332	0.0970545	unchanged	-0.136594	0.705959	0.254484	unchanged	Glycerophospholipids	--	--	HMDB0008928	9546747	26662-95-3	Lipids and lipid-like molecules	Glycerophosphoethanolamines
pos_769	Absinthin	6.23e-10	1.56e-08	1.21e-07	1.25e-10	3.55e-09	9.84e-09	3.36e-10	2.99e-08	3.38e-08	1.38e-09	5.44e-08	6.42e-09	8.67e-09	1.01e-06	1.62e-07	8.67e-09	3.68e-06	1.85e-08	2.37e-07	9.17e-06	6.54361	0.218383	0.747542	unchanged	-0.902177	0.615788	0.533622	unchanged	3.14585	0.317901	0.644992	unchanged	--	--	--	--	--	--	--	--
pos_770	(R)-1-Octen-3-ol	2.8e-06	1.73e-06	4.32e-06	3.1e-06	1.58e-06	2.87e-06	3.88e-06	3.4e-06	4.39e-06	3.69e-06	5.11e-06	5.51e-06	3.59e-06	4.98e-06	6.11e-06	1.71e-06	4.52e-06	1.61e-06	1.1e-06	4.45e-06	-0.015935	0.97448	0.0620486	unchanged	0.42862	0.146332	1.13397	unchanged	0.90241	0.00722077	1.40319	unchanged	--	--	--	--	--	--	--	--
pos_771	Peperinic acid	0.000202035	0.000118873	0.000271149	0.000189243	0.000176227	0.000201185	0.000232388	0.000241434	0.000306881	0.000231559	0.000419396	0.000501198	0.000249094	0.000500381	0.000385771	0.000181258	0.000371207	0.00012147	0.000130311	0.000344949	0.263237	0.540432	0.332138	unchanged	0.341725	0.13078	1.11465	unchanged	1.10234	0.00562543	1.46516	unchanged	--	--	--	--	--	--	--	--
pos_772	(Z)-13-Octadecenoic acid	0.000602334	0.000561598	0.000475742	0.000567566	0.00060948	0.000405165	0.000590279	0.000731162	0.00118512	0.000938953	0.000687141	0.000749505	0.000571653	0.000686223	0.000693676	0.00137842	0.00120526	0.00158949	0.00143085	0.00113429	1.25837	0.000348165	1.61442	up	0.451099	0.203469	1.1069	unchanged	0.266503	0.0166381	1.32476	unchanged	Fatty Acyls	--	--	HMDB0062218	5312441	693-71-0	Lipids and lipid-like molecules	Fatty acids and conjugates
pos_773	9-OxoODE	0.000207123	7.31e-05	0.000190464	0.000124609	0.000119796	0.000112635	0.000106745	9.27e-05	0.000157184	9.5e-05	0.000113081	0.000137675	9.88e-05	0.000134643	0.000103159	0.000406058	0.00062867	0.000778305	0.000544686	0.000424898	1.96022	0.00237161	1.50201	up	-0.341689	0.312804	0.985276	unchanged	-0.283938	0.370417	0.574426	unchanged	Fatty Acyls	C14766	Linoleic acid metabolism(ko00591)	HMDB0004669	9839084	--	Lipids and lipid-like molecules	Lineolic acids and derivatives
pos_774	(+)-7-epi-Syringaresinol 4'-glucoside	0.000210594	0.000240074	0.000205485	0.000184961	0.000179041	0.000269208	0.000191774	0.000281697	0.000228412	0.00018734	0.000129817	0.000168231	0.00011581	0.000101218	0.000132941	9.32e-05	0.000123023	0.000118015	0.000114248	0.000116051	-0.853699	0.000332895	1.55914	unchanged	0.183382	0.256393	0.889596	unchanged	-0.654686	0.00138023	1.55597	unchanged	--	--	--	--	--	--	--	--
pos_775	Prednisone	0.000240768	0.000270768	0.000357581	0.000339868	0.000296622	0.000559273	0.000210438	0.000235771	0.000265925	0.000184219	4.02e-05	0.000153201	3.03e-05	1.99e-05	5.42e-05	6.66e-06	1.75e-05	1.58e-05	1.43e-05	5.97e-06	-4.64419	0.000156949	1.65152	down	-0.0487067	0.894793	0.228687	unchanged	-2.33762	7.55e-05	1.67763	down	--	--	--	--	--	--	--	--
pos_776	3-(L-Menthoxy)-2-methylpropane-1,2-diol	3.65e-06	4.72e-06	6.08e-06	4.62e-06	2.74e-06	5.54e-06	7.56e-06	7.69e-06	7.29e-06	7.22e-06	2.54e-06	2.77e-06	9.32e-07	7.73e-07	2.21e-06	8.06e-07	2.49e-06	1.97e-06	1.07e-06	3.84e-06	-1.0995	0.017686	1.23183	unchanged	0.694903	0.0053161	1.92632	unchanged	-1.24171	0.00792887	1.4217	unchanged	--	--	--	--	--	--	--	--
pos_777	PG(18:1(11Z)/20:4(5Z,8Z,11Z,14Z))	3.65e-05	5.56e-05	1.77e-05	4.35e-05	8.49e-06	2.91e-05	6.89e-05	6.81e-05	5.26e-05	4.71e-05	0.000170773	0.000174655	6.6e-05	0.000152016	0.000126861	0.000220709	0.000147788	0.000125785	0.000108358	0.000102313	2.12304	0.00470038	1.4496	unchanged	0.715683	0.104004	1.36654	unchanged	2.09276	0.00364358	1.54256	up	Glycerophospholipids	--	--	HMDB0010625	53480624	--	Lipids and lipid-like molecules	Glycerophosphoglycerols
pos_778	Cyclohexaneacetic acid	0.000460996	0.000417693	0.000383654	0.000307476	0.000285188	0.000400753	0.000554946	0.000617536	0.000672662	0.000618496	0.000653171	0.000578415	0.000427324	0.000576135	0.000476233	0.000410885	0.000608984	0.0006232	0.000568716	0.000679664	0.640368	0.00721675	1.33932	unchanged	0.626805	0.00933338	1.85346	unchanged	0.547549	0.0115894	1.34664	unchanged	Carboxylic acids and derivatives	--	--	HMDB0031403	21363	5292-21-7	Organic acids and derivatives	Carboxylic acids
pos_779	Gladiatoside B1	1.96e-07	1.95e-07	2.1e-07	0	0	0	2.24e-06	0	2.04e-06	6.93e-07	1.73e-06	3.59e-07	1.69e-06	6.36e-07	7.45e-07	4.84e-07	9.2e-06	1.32e-05	4.96e-05	2.9e-06	6.972	0.168789	0.855596	unchanged	3.05014	0.146123	1.28271	unchanged	3.10341	0.0314556	1.34176	unchanged	--	--	--	--	--	--	--	--
pos_780	O-6-deoxy-a-L-galactopyranosyl-(1->2)-O-b-D-galactopyranosyl-(1->3)-2-(acetylamino)-1,5-anhydro-2-deoxy-D-arabino-Hex-1-enitol	9.07e-07	6.28e-06	0	0	0	0	9.49e-07	9.27e-07	3.38e-07	1.79e-07	2.05e-06	4.82e-07	2.2e-05	4.02e-05	2.38e-05	0	6.27e-07	0	0	2.93e-07	-2.96525	0.364668	0.524488	unchanged	-1.58747	0.480093	0.523684	unchanged	3.62329	0.0932938	1.07252	unchanged	Organooxygen compounds	--	--	HMDB0002235	22833589	868264-24-8	Organic oxygen compounds	Carbohydrates and carbohydrate conjugates
pos_781	(卤)-Dulciol E	0.000421699	0.000181671	0.000270604	0.000323866	0.000174718	0.000238413	0.00053128	0.000275393	0.000412295	0.000547415	0.000675825	0.000577025	0.00060124	0.000762406	0.00050316	0.000221244	0.000271964	0.000312218	0.000293384	0.000259064	-0.0155168	0.954339	0.0312927	unchanged	0.546588	0.14975	1.21691	unchanged	1.18452	0.000604221	1.60533	up	--	--	--	--	--	--	--	--
pos_782	Serinyl-Asparagine	0.000250435	0.000117821	0.000151765	0.000159141	0.000179204	0.000161821	0.000311925	0.000181993	0.000200568	0.000240017	0.000265561	0.000243389	0.000292925	0.000347191	0.000193036	0.000241439	0.000280996	0.000437093	0.000338765	0.000311415	0.907135	0.00689696	1.35414	unchanged	0.353009	0.205972	1.08481	unchanged	0.644831	0.0215362	1.28995	unchanged	Carboxylic acids and derivatives	--	--	HMDB0029034	7016075	81466-41-3	Organic acids and derivatives	Amino acids, peptides, and analogues
pos_783	O-Desmethylvenlafaxine glucuronide	3.62e-05	2.31e-05	3.36e-05	3.29e-05	2.58e-05	3.34e-05	4.34e-05	3e-05	2.94e-05	3.57e-05	2.57e-05	2.76e-05	2.44e-05	4.02e-05	1.96e-05	2.49e-05	2.47e-05	3.88e-05	3.33e-05	2.39e-05	-0.0579235	0.765853	0.17629	unchanged	0.180455	0.287527	0.891327	unchanged	-0.140779	0.52816	0.390485	unchanged	--	--	--	--	--	--	--	--
pos_784	(2R,2'S)-Isobuteine	2.37e-05	1.32e-05	2.28e-05	1.1e-05	2.3e-05	1.79e-05	2.23e-05	1.08e-05	1.18e-05	1.09e-05	4.15e-05	6.27e-05	5.11e-05	1.99e-05	2.14e-05	8.52e-05	5.59e-05	0.000105465	7.64e-05	5.87e-05	2.02621	0.00216832	1.53233	up	-0.34623	0.296742	0.90291	unchanged	1.06999	0.0672766	1.12104	unchanged	--	--	--	--	--	--	--	--
pos_785	Verteporfin	0.000527429	0.000244184	0.000269147	0.000187611	0.000408845	0.000335402	0.00043815	0.000314781	0.00042711	0.000384862	0.000390154	0.000364188	0.000355325	0.00040107	0.000289838	0.000330912	0.000366073	0.000538276	0.000433615	0.000367117	0.314488	0.306839	0.637427	unchanged	0.214986	0.463097	0.62429	unchanged	0.137213	0.636643	0.331658	unchanged	--	--	--	--	--	--	--	--
pos_786	Erysopine	0.00114842	0.00104338	0.000981889	0.000859616	0.000797417	0.000851281	0.00105902	0.00154685	0.00171759	0.0010426	0.00179255	0.00176255	0.000897323	0.00151945	0.00108006	0.000611513	0.00111532	0.000886065	0.00100164	0.00136068	0.0425217	0.84225	0.120082	unchanged	0.364059	0.175708	1.09668	unchanged	0.545781	0.0685594	1.12246	unchanged	Erythrina alkaloids	--	--	HMDB0030256	12308892	545-68-6	Alkaloids and derivatives	Erythrinanes
pos_787	Goyaglycoside h	9.2e-07	1.33e-06	7.89e-07	1.02e-09	3.71e-07	2.9e-09	9.61e-07	2.99e-07	3.18e-07	2.13e-07	1.67e-06	1.23e-06	1.97e-06	1.24e-06	3.12e-06	5.77e-06	1.49e-05	1.64e-05	1.41e-05	1.03e-05	4.16991	0.0034944	1.51908	up	-0.928089	0.284561	0.820444	unchanged	1.43709	0.026903	1.24302	unchanged	--	--	--	--	--	--	--	--
pos_788	L-Galacto-2-heptulose	7.87e-07	0	4.05e-06	0	2.98e-07	3.92e-06	6.72e-07	7.51e-07	5.98e-07	0	0	0	0	0	0	8.12e-06	1.43e-05	1.05e-05	3.51e-05	2.51e-05	4.18161	0.0241693	1.28565	unchanged	0.212064	0.879408	0.0054204	unchanged	#NAME?	0.252741	0.81045	unchanged	Organooxygen compounds	--	--	HMDB0029901	95162565	60426-79-1	Organic oxygen compounds	Carbohydrates and carbohydrate conjugates
pos_789	N2-Fructopyranosylarginine	4.22e-06	2.08e-06	3.73e-06	3.84e-06	3.29e-06	3.38e-06	2.43e-06	3.16e-06	3.98e-06	2.77e-06	3.66e-06	6.15e-06	2.85e-06	2.63e-06	5.11e-06	1.2e-05	7.97e-06	1.08e-05	9.06e-06	8.72e-06	1.49993	0.000296603	1.57655	up	-0.126643	0.544425	0.672602	unchanged	0.249275	0.431906	0.528376	unchanged	--	--	--	--	--	--	--	--
pos_790	Cinitapride	0.000909104	0.000627005	0.000572736	0.0010875	0.0012523	0.000803179	0.000695304	0.000772591	0.000718436	0.000943835	0.00057846	0.000786303	0.000621213	0.000623494	0.000838485	0.000831738	0.000488208	0.000836487	0.000830536	0.000529387	-0.339283	0.264249	0.663	unchanged	-0.177609	0.48831	0.582062	unchanged	-0.367624	0.2106	0.749815	unchanged	--	--	--	--	--	--	--	--
pos_791	gamma-Eudesmol rhamnoside	1.86e-05	5.32e-06	2.37e-05	1.04e-05	1.01e-05	9.13e-06	1.7e-05	1.04e-05	1.73e-05	1.58e-05	1.94e-05	2.58e-05	9.27e-06	2.8e-05	2.27e-05	3.06e-05	3.49e-05	4.51e-05	2.76e-05	3.4e-05	1.33854	0.00159819	1.43183	unchanged	0.0312919	0.938748	0.000228856	unchanged	0.627515	0.149387	0.859505	unchanged	--	--	--	--	--	--	--	--
pos_792	Mucronine D	0.000233146	0.000116453	0.000104512	0.000223562	6.96e-05	0.000198815	0.000190233	0.000138812	0.000210185	0.000191346	0.000231222	0.000160424	0.000740668	0.000171639	0.000258265	0.000191551	0.000330186	0.000286816	0.000105414	0.000616162	1.0339	0.150961	0.850309	unchanged	0.314602	0.349504	0.78131	unchanged	1.06384	0.213713	0.836691	unchanged	--	--	--	--	--	--	--	--
pos_793	Polysorbate 20	0.000376696	0.000282468	0.000425454	0.000400038	0.000331196	0.000442319	0.00049381	0.000428092	0.000473055	0.000491613	0.000603305	0.000546614	0.000545141	0.000479017	0.000568572	0.000429634	0.000568796	0.000458616	0.000391865	0.000452675	0.341983	0.0380669	1.0755	unchanged	0.358996	0.0116411	1.81884	unchanged	0.594924	0.000545746	1.61448	unchanged	Fatty Acyls	--	--	HMDB0037182	443314	9005-64-5	Lipids and lipid-like molecules	Fatty acid esters
pos_794	Methyl nomilinate 17-glucoside	0.000103781	0.000113721	8.92e-05	0.000106346	0.000142775	0.000157678	9.77e-05	0.000156066	0.000132771	0.000125675	7.27e-05	8.97e-05	6.34e-05	5.71e-05	6.44e-05	3.9e-05	5.04e-05	5.09e-05	4.83e-05	6.19e-05	-1.15031	0.00111075	1.53329	down	0.269422	0.147114	1.13023	unchanged	-0.678375	0.00571986	1.45485	unchanged	--	--	--	--	--	--	--	--
pos_795	4-Methyl-5-hexanolide	7.86e-06	5.14e-06	1.17e-05	7.29e-06	8.04e-06	7.4e-06	1.12e-05	6.96e-06	8.28e-06	1e-05	2.08e-05	2.39e-05	2.61e-05	1.69e-05	7.73e-06	1.18e-05	1.23e-05	2.36e-05	1.19e-05	9.71e-06	0.79273	0.0766553	1.02902	unchanged	0.131845	0.579233	0.46051	unchanged	1.25332	0.0234585	1.33102	unchanged	--	--	--	--	--	--	--	--
pos_796	3-Methyl-2-cyclopenten-1-one	0.000129282	0.000120256	8.46e-05	9.45e-05	0.000150988	9.32e-05	5.84e-05	7.26e-05	0.000128341	6.24e-05	9.14e-05	0.000106325	7.46e-05	6.58e-05	8.06e-05	7.6e-05	5.72e-05	8.24e-05	7.14e-05	9.29e-05	-0.609408	0.0251794	1.19737	unchanged	-0.481915	0.097998	1.35666	unchanged	-0.46913	0.0566512	1.12704	unchanged	--	--	--	--	--	--	--	--
pos_797	Geranyl acetoacetate	0.00021902	0.000215731	0.000176873	0.000295534	0.00017706	0.000207094	0.00025121	0.000164745	0.000173687	0.000261238	0.000383171	0.000339489	0.00124718	0.000350041	0.000513405	0.0001962	0.000411401	0.000164318	0.000326924	0.000130711	0.18148	0.632534	0.277523	unchanged	-0.0353509	0.861905	0.0502525	unchanged	1.38582	0.113036	1.04391	unchanged	--	--	--	--	--	--	--	--
pos_798	Bisacurone epoxide	0.000261084	0.000175681	0.000208275	0.000130088	0.000164675	0.000293188	0.000362396	0.000196285	0.000213687	0.000282464	0.0002731	0.000292592	0.000344693	0.000263876	0.000462659	0.00228751	0.00154818	0.00290557	0.00228412	0.00199205	3.55129	0.000750774	1.61126	up	0.520413	0.0621338	1.47514	unchanged	0.800555	0.0151293	1.35178	unchanged	--	--	--	--	--	--	--	--
pos_799	Vitamin A2 aldehyde	9.54e-05	4.17e-05	6.33e-05	6.83e-05	5.92e-05	8.59e-05	0.000124236	8e-05	0.000108744	0.000127332	7.94e-05	7.56e-05	7.41e-05	8.96e-05	7.72e-05	4.9e-05	6.53e-05	7.26e-05	7.41e-05	8.26e-05	0.0670197	0.772594	0.170199	unchanged	0.682057	0.0161462	1.74763	unchanged	0.271449	0.199724	0.889621	unchanged	Prenol lipids	--	--	HMDB0035695	5280866	472-87-7	Lipids and lipid-like molecules	Retinoids
pos_800	Mizoribine	6.7e-05	3.81e-05	0.000493812	4.51e-05	7.4e-05	5.66e-05	9.04e-05	5.69e-05	0.000160939	7.54e-05	6.23e-05	6.87e-05	0.000116944	0.000973668	5.3e-05	6.3e-05	5.64e-05	8.2e-05	8.32e-05	6.47e-05	-1.03951	0.448808	0.507287	unchanged	-0.705627	0.567363	0.591328	unchanged	0.828129	0.599098	0.303598	unchanged	--	--	--	--	--	--	--	--
pos_801	Chondroitin	0.000558187	0.000296516	0.000133308	0.000133148	0.000639548	0.000234586	0.000373748	0.00023575	0.000398484	0.000316778	0.000159117	0.000139116	0.000139141	0.000180335	0.000167995	0.00026596	0.000182178	0.000844821	0.000570777	0.00025401	0.266374	0.674239	0.289306	unchanged	-0.175215	0.732477	0.276853	unchanged	-1.1641	0.13922	0.956969	unchanged	Organooxygen compounds	C00426	Glycosaminoglycan degradation(ko00531);;Proteoglycans in cancer(ko05205);;Metabolic pathways(ko01100);;Glycosaminoglycan biosynthesis - chondroitin sulfate / dermatan sulfate(ko00532)	HMDB0000632	3032806	24967-94-0	Organic oxygen compounds	Carbohydrates and carbohydrate conjugates
pos_802	Tyramine glucuronide	0.000197285	9.79e-05	0.000189533	0.000151611	0.000127979	0.000141385	0.000204799	0.000147793	0.000210258	0.000207975	0.000176741	0.00022053	0.000177554	0.000224019	0.000158859	0.000179041	0.00020458	0.000306124	0.00027474	0.000212138	0.622423	0.0269523	1.16607	unchanged	0.25521	0.258582	0.899523	unchanged	0.325422	0.131825	0.923695	unchanged	Organooxygen compounds	C03033	Bile secretion(ko04976);;Pentose and glucuronate interconversions(ko00040);;Metabolic pathways(ko01100)	HMDB0010363	196512	77463-71-9	Organic oxygen compounds	Carbohydrates and carbohydrate conjugates
pos_803	Glabrin C	0.000199215	0.000201307	6.57e-06	1.14e-06	9.51e-05	0.000130973	7.33e-06	1.1e-05	1.36e-05	5.45e-06	1.9e-05	4.34e-06	1.26e-05	1.04e-05	7.98e-06	6.85e-06	1.3e-05	1.06e-05	6.25e-06	9.88e-06	-3.43435	0.106157	0.945678	unchanged	-1.58055	0.228928	0.992731	unchanged	-3.21221	0.110467	1.04526	unchanged	--	--	--	--	--	--	--	--
pos_804	28-Glucosyl-19(29)-dehydroursolic acid 3-arabinoside	1.77e-06	1.13e-05	3.5e-05	8.41e-06	2.86e-07	5.52e-07	2.47e-06	1.58e-05	2.68e-06	3.87e-06	2.36e-05	4.74e-06	9.97e-06	1.54e-05	4.46e-06	1.13e-05	3.25e-05	2.77e-05	1.55e-05	2.74e-05	1.01189	0.165859	0.779995	unchanged	-1.16153	0.396237	0.771763	unchanged	0.035395	0.97001	0.0217544	unchanged	--	--	--	--	--	--	--	--
pos_805	Pentacarboxyl porphyrinogen III	2.02e-05	9.38e-06	1.47e-05	1.5e-05	1.58e-05	1.98e-05	2.62e-05	2.7e-05	2.38e-05	2.21e-05	2.21e-05	2.24e-05	2.19e-05	1.75e-05	2.07e-05	9.82e-06	1.76e-05	1.49e-05	1.82e-05	1.94e-05	0.0923637	0.693157	0.215725	unchanged	0.665502	0.00418825	1.91492	unchanged	0.48045	0.0222137	1.34749	unchanged	--	--	--	--	--	--	--	--
pos_806	3-Hydroxy-4-butanolide	0	0	2.85e-07	0	0	0	0	0	0	0	0	0	0	0	0	2.37e-06	4.4e-06	3.36e-06	1.69e-05	1.3e-05	7.13612	0.0528328	1.15329	unchanged	#NAME?	0.373901	0.859248	unchanged	#NAME?	0.373901	0.652198	unchanged	--	--	--	--	--	--	--	--
pos_807	N-Monodemethyl roxithromycin	4.77e-05	4.23e-05	7.57e-05	2.75e-05	5.85e-05	5.03e-05	9.36e-05	7.31e-05	9.52e-05	9.57e-05	0.000120468	9.17e-05	9.07e-05	0.000100592	0.000102629	9.54e-05	0.00015028	0.000142872	0.000141567	0.000100791	1.32597	0.000976172	1.47636	unchanged	0.696495	0.0317144	1.60895	unchanged	1.00795	0.00120726	1.54703	up	--	--	--	--	--	--	--	--
pos_808	3a,11b,21-Trihydroxy-20-oxo-5b-pregnan-18-al	9.61e-05	5.57e-05	0.000136756	4.66e-05	6.08e-05	8.39e-05	8.17e-05	8.18e-05	0.000118089	6.8e-05	5.54e-05	5.83e-05	3.28e-05	6.95e-05	5.72e-05	3.1e-05	9.64e-05	7.59e-05	9.33e-05	6.84e-05	-0.117681	0.769444	0.20245	unchanged	0.13092	0.700637	0.20443	unchanged	-0.534937	0.224261	0.823402	unchanged	--	--	--	--	--	--	--	--
pos_809	Tetrahexosylceramide (d18:1/16:0)	3.19e-05	9.37e-06	3.5e-05	1.22e-05	1.47e-05	3.21e-05	4.55e-05	2.18e-05	3.79e-05	3.41e-05	4.33e-05	3.57e-05	4e-05	3.68e-05	5.16e-05	3.13e-05	3.78e-05	3.6e-05	2.62e-05	3.11e-05	0.656995	0.0894179	0.98543	unchanged	0.733303	0.0746314	1.35205	unchanged	1.00856	0.0130531	1.38336	unchanged	--	--	--	--	--	--	--	--
pos_810	LysoPC(22:1(13Z))	0.000377885	0.000257054	0.000229825	0.000569685	0.000568395	0.000338512	0.000277372	0.000280827	0.000249747	0.000356234	0.000230464	0.000310702	0.00027154	0.000282707	0.000427532	0.000324481	0.000192974	0.000345249	0.000386161	0.000211717	-0.455505	0.236384	0.714118	unchanged	-0.414499	0.24912	0.979189	unchanged	-0.395185	0.280679	0.630899	unchanged	Glycerophospholipids	C04230	Glycerophospholipid metabolism(ko00564);;Choline metabolism in cancer(ko05231)	HMDB0013122	24779527	--	Lipids and lipid-like molecules	Glycerophosphocholines
pos_811	(-)-Nopol	7.62e-06	6.37e-06	5.51e-06	8.56e-06	9.6e-06	1.24e-05	6.41e-06	1.29e-05	1.15e-05	1.02e-05	5.22e-06	5.82e-06	5.45e-06	5.33e-06	7.26e-06	8.44e-06	4.79e-06	6.16e-06	8.83e-06	5.34e-06	-0.166353	0.477057	0.422811	unchanged	0.502797	0.0569066	1.42254	unchanged	-0.37244	0.0834856	1.00475	unchanged	--	--	--	--	--	--	--	--
pos_812	(3beta,5alpha,6beta,24R)-Stigmastane-3,5,6-triol	0.00106513	0.000850649	0.002357	0.00238724	0.00376991	0.00126857	0.00126524	0.0022492	0.00219111	0.0013871	0.00164177	0.0018022	0.000748421	0.000880713	0.000996481	0.00161737	0.000553386	0.00183377	0.000966522	0.000697695	-0.879629	0.156947	0.861063	unchanged	-0.318943	0.50069	0.640048	unchanged	-0.78106	0.182939	0.852254	unchanged	--	--	--	--	--	--	--	--
pos_813	Ovalicin	1.19e-05	8.1e-06	6.43e-06	1.24e-05	1.97e-05	1.65e-05	1.28e-05	1.14e-05	1.12e-05	1.21e-05	6.44e-06	9.55e-06	7.29e-06	7.27e-06	1.22e-05	1.35e-05	8.02e-06	1.13e-05	1e-05	9.53e-06	-0.158733	0.642045	0.287335	unchanged	0.132093	0.67021	0.365259	unchanged	-0.451456	0.262774	0.684044	unchanged	Organooxygen compounds	--	--	HMDB0038120	284995	19683-98-8	Organic oxygen compounds	Alcohols and polyols
pos_814	Cyperotundone	4.77e-05	1.29e-05	6.56e-05	3.11e-05	2.87e-05	1.91e-05	3.77e-05	3.12e-05	4.11e-05	2.6e-05	3.37e-05	4.48e-05	3.52e-05	5.05e-05	2.86e-05	6.87e-05	5.25e-05	5.31e-05	3.77e-05	4.92e-05	0.489759	0.191461	0.7517	unchanged	-0.261704	0.554764	0.608239	unchanged	0.051258	0.895877	0.0662903	unchanged	--	--	--	--	--	--	--	--
pos_815	(+)-4,11-Eudesmadien-3-one	3.31e-05	1.47e-05	3.63e-05	2.56e-05	3.03e-05	2.23e-05	2.62e-05	2.34e-05	2.89e-05	2.42e-05	2.12e-05	2.65e-05	2.11e-05	2.74e-05	2.22e-05	5.78e-05	3.77e-05	3.88e-05	3.06e-05	4.09e-05	0.556123	0.0561811	1.03034	unchanged	-0.162937	0.483669	0.71702	unchanged	-0.24188	0.328857	0.636226	unchanged	--	--	--	--	--	--	--	--
pos_816	PE(22:5(7Z,10Z,13Z,16Z,19Z)/24:1(15Z))	7.65e-05	9.07e-06	3.65e-05	2.27e-05	9.62e-06	5.42e-05	4.18e-05	1.24e-05	2.47e-05	4.82e-05	9.09e-05	0.000205517	9.27e-05	8.15e-05	9.7e-05	4.7e-05	0.000139435	0.000156463	2.87e-05	0.000108511	1.63696	0.0602035	1.06685	unchanged	0.231684	0.725258	0.265776	unchanged	1.87833	0.019339	1.32198	unchanged	Glycerophospholipids	--	--	HMDB0009674	53479970	--	Lipids and lipid-like molecules	Glycerophosphoethanolamines
pos_817	Dopexamine	1.47e-05	9.72e-06	1.87e-05	9.98e-06	1.18e-05	1.75e-05	1.4e-05	2.68e-05	1.37e-05	1.5e-05	1.54e-05	2.62e-05	1.55e-05	1.95e-05	2.6e-05	5.61e-05	3.15e-05	3.59e-05	3.99e-05	5.49e-05	1.75076	0.00232304	1.50576	up	0.423273	0.178874	1.03441	unchanged	0.658677	0.0364028	1.17048	unchanged	--	--	--	--	--	--	--	--
pos_818	PS(DiMe(11,5)/DiMe(13,5))	7.18e-05	4.61e-05	9.21e-05	8.11e-05	7.83e-05	7.08e-05	6.91e-05	8.32e-05	6.94e-05	7.83e-05	0.000118054	0.000106147	7.58e-05	5.83e-05	0.000109913	5.83e-05	7.14e-05	6.93e-05	5.23e-05	8.5e-05	-0.136394	0.505914	0.453658	unchanged	0.00487012	0.976789	0.0573459	unchanged	0.341085	0.19391	0.829219	unchanged	--	--	--	--	--	--	--	--
pos_819	L-Menthyl (R,S)-3-hydroxybutyrate	2.61e-05	1.31e-05	3.15e-05	2.66e-05	1.82e-05	2.08e-05	3.39e-05	2.27e-05	3.92e-05	3.39e-05	4.19e-05	3.49e-05	1.85e-05	3.1e-05	3.11e-05	1.71e-05	3.14e-05	2.62e-05	2.34e-05	1.86e-05	0.0140268	0.958447	0.00558912	unchanged	0.381312	0.18681	1.03175	unchanged	0.445457	0.135633	0.924749	unchanged	--	--	--	--	--	--	--	--
pos_820	Aucubin	6.4e-05	5.34e-05	8.44e-05	7.63e-05	6.49e-05	0.000126306	5.37e-05	6.34e-05	7.25e-05	6.08e-05	3.15e-05	5.63e-05	2.49e-05	2.29e-05	3.18e-05	1.03e-05	1.85e-05	2.88e-05	2.78e-05	2.23e-05	-1.67166	0.000179363	1.58179	down	0.135427	0.652273	0.262183	unchanged	-1.03528	0.0024498	1.50177	down	--	--	--	--	--	--	--	--
pos_821	Hexylbenzene	3.39e-05	3.7e-05	4.27e-05	3.75e-05	3.69e-05	3.67e-05	4.58e-05	3.59e-05	4.39e-05	4.75e-05	3.77e-05	2.94e-05	2.27e-05	3.5e-05	2.63e-05	1.91e-05	1.74e-05	1.81e-05	1.61e-05	2.44e-05	-0.981952	1.56e-05	1.61258	unchanged	0.157811	0.165016	1.19022	unchanged	-0.314458	0.0545773	1.16684	unchanged	--	--	--	--	--	--	--	--
pos_822	Aciclovir	1.49e-05	1.26e-05	4.79e-05	1.83e-05	4.22e-05	2.24e-05	2.18e-05	1.28e-05	2.96e-05	2.19e-05	4.04e-05	5.47e-05	3.72e-05	2.62e-05	2.86e-05	1.78e-05	2.17e-05	3.47e-05	2.38e-05	2.71e-05	-0.121198	0.793067	0.200607	unchanged	-0.324406	0.517429	0.640892	unchanged	0.460326	0.291314	0.615611	unchanged	Imidazopyrimidines	C06810	Bile secretion(ko04976)	HMDB0014925	2022	59277-89-3	Organoheterocyclic compounds	Purines and purine derivatives
pos_823	Leucyl-Hydroxyproline	0.000357215	0.000619868	0.000237611	0.000261398	0.000290581	0.000380936	0.000360978	0.000356143	0.000312423	0.000323144	0.000254673	0.000205152	0.000397382	0.000236307	0.000205943	0.000128174	0.00017163	0.00012734	0.000137416	0.000150017	-1.30587	0.0384385	1.186	unchanged	-0.0272446	0.929764	0.0154023	unchanged	-0.443127	0.277338	0.719302	unchanged	Carboxylic acids and derivatives	--	--	HMDB0028930	20847829	63912-01-6	Organic acids and derivatives	Amino acids, peptides, and analogues
pos_824	Methyl helianthenoate A glucoside	0.000167502	9.08e-05	0.00013945	0.000291703	0.000135265	7.34e-05	0.000144367	0.000121169	9.26e-05	0.000100501	0.000638766	0.000668742	0.000391122	0.000329068	0.000189641	0.000301147	0.000317802	0.000219262	0.000150602	0.00035483	0.704101	0.0727061	0.963884	unchanged	-0.632496	0.16565	1.16954	unchanged	1.42678	0.0356265	1.27825	unchanged	--	--	--	--	--	--	--	--
pos_825	Cyclocalopin F	0.000650302	0.000112905	0.000601189	0.000124714	0.00022389	0.000586661	0.000322526	0.000369105	0.000301635	0.000256723	0.000121841	0.000128916	0.000163647	0.000213751	0.000242236	0.000299856	0.00056268	0.000473002	0.000635596	0.000709853	0.646238	0.203744	0.735124	unchanged	0.100551	0.85653	0.0373476	unchanged	-0.97679	0.227154	0.796088	unchanged	--	--	--	--	--	--	--	--
pos_826	L-Threonine	0.000167762	0.000121943	0.000115865	0.000124165	0.000143934	0.000167065	0.000231591	0.000160048	0.000181902	0.000212031	0.00012332	0.000142009	0.00012458	0.000197466	0.000155088	0.000220085	0.000159029	0.000321482	0.000232742	0.000193363	0.741992	0.0256322	1.27295	unchanged	0.499886	0.0116765	1.86171	unchanged	0.140277	0.433359	0.519166	unchanged	Carboxylic acids and derivatives	C00188	Mineral absorption(ko04978);;Aminoacyl-tRNA biosynthesis(ko00970);;Glycine, serine and threonine metabolism(ko00260);;Porphyrin and chlorophyll metabolism(ko00860);;Metabolic pathways(ko01100);;Monobactam biosynthesis(ko00261);;Valine, leucine and isoleucine biosynthesis(ko00290);;ABC transporters(ko02010);;Biosynthesis of amino acids(ko01230);;Protein digestion and absorption(ko04974)	HMDB0000167	6288	72-19-5	Organic acids and derivatives	Amino acids, peptides, and analogues
pos_827	17-HDoHE	0.000964222	0.000792106	0.000847116	0.000969197	0.000710285	0.000877085	0.00145043	0.00113072	0.00121072	0.00141275	0.00200243	0.00186432	0.00131879	0.00174012	0.0017819	0.00210506	0.00115119	0.00191153	0.00168141	0.001263	0.921496	0.0118883	1.39083	unchanged	0.505881	0.0217186	1.81075	unchanged	1.02367	0.000603811	1.66762	up	Fatty Acyls	--	--	HMDB0010213	6439179	90780-52-2	Lipids and lipid-like molecules	Fatty acids and conjugates
pos_828	Vinylacetylglycine	1.46e-05	1.94e-05	1.89e-05	2.26e-05	1.36e-05	1.37e-05	1.28e-05	1.79e-05	2.34e-05	1.51e-05	2.82e-05	1.9e-05	1.55e-05	1.84e-05	1.96e-05	9.52e-06	1.04e-05	2.12e-05	1.68e-05	1.78e-05	-0.235681	0.364042	0.539424	unchanged	-0.102103	0.642192	0.450501	unchanged	0.17455	0.42061	0.538415	unchanged	--	--	--	--	--	--	--	--
pos_829	(x)-1,2-Propanediol 1-O-b-D-glucopyranoside	3.52e-05	1.76e-05	3.28e-05	2.3e-05	2.95e-05	3.19e-05	4.36e-05	2.68e-05	3.68e-05	3.85e-05	3.33e-05	3.88e-05	3.2e-05	4.12e-05	3.21e-05	3.18e-05	3.7e-05	5.65e-05	4.32e-05	3.22e-05	0.540399	0.0592367	1.04524	unchanged	0.363432	0.104776	1.26558	unchanged	0.362398	0.0763005	1.06136	unchanged	--	--	--	--	--	--	--	--
pos_830	(1xi,3xi)-1,2,3,4-Tetrahydro-1-methyl-beta-carboline-3-carboxylic acid	0.000171302	8.79e-05	0.000115201	7.64e-05	0.000114397	0.000127254	0.000174009	0.000122207	0.000146115	0.000144203	0.000165315	0.000150448	0.000155152	0.000166549	0.000138188	0.000132304	0.000160128	0.000214059	0.000202467	0.000151812	0.606835	0.0308217	1.15463	unchanged	0.336705	0.162049	1.14629	unchanged	0.456619	0.0602313	1.17908	unchanged	--	--	--	--	--	--	--	--
pos_831	Coriandrone B	0.000252771	0.000131029	0.000227773	0.000245188	0.000188677	0.000166199	0.000246736	0.000231968	0.000240884	0.000261241	0.000204174	0.000239281	0.000173501	0.000261378	0.000215542	0.000158519	0.000179151	0.000313685	0.000239602	0.000199372	0.0606566	0.806515	0.146157	unchanged	0.133793	0.488336	0.57384	unchanged	0.0653417	0.73034	0.269785	unchanged	Benzopyrans	--	--	HMDB0037775	131752232	139906-04-0	Organoheterocyclic compounds	1-benzopyrans
pos_832	2-Methyl-1,3-cyclohexadiene	4.6e-05	1.85e-05	3.92e-05	3.07e-05	1.36e-05	3.16e-05	6.15e-05	3.77e-05	5.21e-05	6.67e-05	3.42e-05	2.8e-05	2.86e-05	4.24e-05	3.4e-05	3.25e-05	4.97e-05	3.69e-05	4.6e-05	5.78e-05	0.590827	0.0867032	0.94378	unchanged	0.753724	0.0561417	1.48601	unchanged	0.175193	0.587011	0.390826	unchanged	--	--	--	--	--	--	--	--
pos_833	11'-Carboxy-alpha-tocotrienol	2.03e-05	0.000237649	9.82e-05	0.00322563	9.5e-05	0.000113201	0.000109341	0.000196951	9.35e-05	8.04e-05	7.2e-05	0.000121164	0.000134507	0.000133397	0.000202288	0.000162479	9e-05	0.000174421	0.000168641	8.67e-05	-2.43011	0.391332	0.560225	unchanged	-2.63127	0.378799	0.772731	unchanged	-2.47058	0.388649	0.510544	unchanged	--	--	--	--	--	--	--	--
pos_834	N2-Succinoylarginine	5.12e-06	3.45e-06	3.45e-06	7.42e-06	8.52e-06	4.88e-06	5e-06	5.39e-06	4.87e-06	5.49e-06	3.79e-06	4.7e-06	3.56e-06	4.06e-06	5.66e-06	9.74e-06	6.52e-06	9.19e-06	7.74e-06	7.54e-06	0.542196	0.0726578	1.01034	unchanged	-0.1256	0.676602	0.355667	unchanged	-0.360787	0.311048	0.605631	unchanged	--	--	--	--	--	--	--	--
pos_835	Myristoleic acid	6.74e-05	7.21e-05	0.000130787	9.77e-05	8.72e-05	4.8e-05	6.92e-05	7.23e-05	8.31e-05	7.18e-05	6.09e-05	9.02e-05	8.27e-05	7.26e-05	6.76e-05	6.89e-05	3.92e-05	7.81e-05	3.98e-05	4.49e-05	-0.748212	0.0318788	1.16385	unchanged	-0.402657	0.131447	1.28782	unchanged	-0.283322	0.243331	0.791244	unchanged	Fatty Acyls	--	--	HMDB0002000	5281119	544-64-9	Lipids and lipid-like molecules	Fatty acids and conjugates
pos_836	Metipranolol	2.42e-05	8.25e-06	3.27e-05	2.31e-05	2.83e-06	5.8e-06	7.36e-06	1.92e-05	1.68e-05	5.96e-06	2.66e-05	1.75e-05	3.05e-06	2.45e-05	2.41e-05	0	3.19e-06	6.23e-06	1.03e-05	2.71e-05	-0.957393	0.259981	0.684318	unchanged	-0.723741	0.291297	0.99205	unchanged	0.0734669	0.895276	0.10588	unchanged	--	--	--	--	--	--	--	--
pos_837	Granisetron	3.75e-05	4.71e-05	4.14e-05	3.8e-05	6.43e-05	5.09e-05	7.81e-05	4.63e-05	4.6e-05	6.16e-05	2.99e-05	3.59e-05	3.14e-05	2.83e-05	4.66e-05	5.71e-05	4.01e-05	4.69e-05	4.68e-05	4.57e-05	0.0518515	0.777865	0.179908	unchanged	0.308718	0.203229	1.14342	unchanged	-0.407462	0.101598	1.01332	unchanged	Benzopyrazoles	--	--	HMDB0015026	3510	109889-09-0	Organoheterocyclic compounds	Indazoles
pos_838	13'-Hydroxy-gamma-tocotrienol	1.47e-05	0.000233223	1.54e-05	1.56e-06	5.8e-06	3.09e-05	7.13e-05	6.53e-05	2.9e-05	3.15e-05	3.73e-05	8.19e-06	9.27e-05	2.74e-05	1.19e-05	1.39e-05	3.47e-05	2.03e-05	2.03e-05	2.12e-05	-1.29422	0.514856	0.367827	unchanged	-0.247042	0.860804	0.0499507	unchanged	-0.609543	0.710175	0.293347	unchanged	--	--	--	--	--	--	--	--
pos_839	(25R)-3beta,4beta-dihydroxycholest-5-en-26-oate(1-)	1.76e-06	1.11e-05	1.99e-06	0	0	1.39e-06	1.82e-05	7.68e-06	1.38e-05	1.23e-05	3.62e-05	1.74e-05	1.6e-05	2.95e-05	1.67e-05	3.34e-06	2.98e-05	7.15e-06	3.82e-06	1.57e-05	2.01604	0.152124	0.845252	unchanged	1.84872	0.0639793	1.53366	unchanged	2.96757	0.00479747	1.49149	unchanged	--	--	--	--	--	--	--	--
pos_840	Ginsenoside Rs1	7.41e-05	0.00021526	6.97e-05	1.39e-05	5.95e-05	0.000160555	0.000205948	0.000378731	0.000140007	0.000176138	5.1e-05	5.23e-05	2.43e-05	5.52e-05	2.1e-05	1.23e-05	5.36e-05	2.39e-05	2.34e-05	6.39e-05	-1.28746	0.212082	0.728594	unchanged	1.29562	0.0523793	1.53935	unchanged	-1.08455	0.252868	0.812782	unchanged	--	--	--	--	--	--	--	--
pos_841	Cadabicine	0.000757459	0.000457691	0.00052714	0.000360802	0.000531255	0.000621389	0.000855633	0.000654349	0.000758677	0.000761174	0.000806793	0.000733833	0.000756121	0.000819908	0.000617887	0.000607761	0.000737584	0.000899701	0.000766023	0.000698217	0.493696	0.0313487	1.16674	unchanged	0.470934	0.0353455	1.61242	unchanged	0.503486	0.0246262	1.29026	unchanged	--	--	--	--	--	--	--	--
pos_842	L-leucyl-L-proline	0.00167246	0.000646715	0.000523126	0.000448374	0.0014763	0.000330141	0.000334314	0.000303979	0.000845007	0.000547716	0.000615836	0.000715042	0.000313721	0.000545711	0.000589287	0.000293957	0.000325564	0.000528158	0.000438625	0.00042537	-1.24468	0.0986216	0.98617	unchanged	-1.01358	0.140339	1.2553	unchanged	-0.778197	0.200963	0.809312	unchanged	Carboxylic acids and derivatives	--	--	HMDB0011175	80817	6403-35-6	Organic acids and derivatives	Amino acids, peptides, and analogues
pos_843	Persenone B	0.000357971	4.43e-05	0.000198836	0.000108275	7.21e-05	0.000407228	0.000148521	0.000185032	9.54e-05	0.000139416	0.000131066	0.000216509	0.000280067	0.000618669	0.000669987	0.000436562	0.00076559	0.000568697	0.000531583	0.000498868	1.84169	0.00095573	1.46049	unchanged	0.320014	0.636224	0.309037	unchanged	1.29391	0.115254	0.985633	unchanged	--	--	--	--	--	--	--	--
pos_844	Pitheduloside D	0.0002383	0.000111772	0.000257547	0.000343622	0.000151334	0.000208449	0.000274296	0.000136808	0.000216162	0.000224552	0.000376336	0.000268105	0.0004029	0.00027901	0.000324853	0.000232903	0.000277308	0.000257122	0.000271555	0.000269764	0.247205	0.374846	0.51524	unchanged	-0.0564501	0.861351	0.185242	unchanged	0.582641	0.0596875	1.1681	unchanged	--	--	--	--	--	--	--	--
pos_845	Homocarnosine	4.78e-05	3.85e-05	3.12e-05	2.91e-05	2.44e-05	3.74e-05	5.34e-05	3.28e-05	4.46e-05	4.98e-05	4.55e-05	4.05e-05	4.34e-05	5.27e-05	3.98e-05	2.56e-05	4e-05	3.14e-05	3.62e-05	2.91e-05	-0.0750271	0.730498	0.182405	unchanged	0.350525	0.131114	1.26674	unchanged	0.37553	0.0714365	1.09545	unchanged	Peptidomimetics	C00884	Metabolic pathways(ko01100);;Arginine and proline metabolism(ko00330)	HMDB0000745	10243361	3650-73-5	Organic acids and derivatives	Hybrid peptides
pos_846	Natamycin	3.68e-05	2.11e-05	3.89e-05	2.82e-05	1.99e-05	4.11e-05	4.25e-05	3.68e-05	4.68e-05	2.93e-05	4.3e-05	4.5e-05	3.55e-05	3.63e-05	3.74e-05	3.89e-05	4.44e-05	4.93e-05	5.7e-05	4.84e-05	0.715856	0.00600701	1.33628	unchanged	0.439041	0.070973	1.29789	unchanged	0.443808	0.0543888	1.16015	unchanged	--	--	--	--	--	--	--	--
pos_847	Amaranthussaponin IV	0.000120036	9.19e-05	0.000122954	4.15e-05	0.000215277	0.000188559	0.000108611	0.000206908	9.99e-05	0.000130507	6.28e-05	0.000148098	0.000131214	0.000116609	0.000188216	0.000134866	6.67e-05	6.99e-05	0.000144096	0.000105061	-0.184332	0.677059	0.259049	unchanged	0.31221	0.446464	0.610018	unchanged	0.129134	0.760177	0.15927	unchanged	--	--	--	--	--	--	--	--
pos_848	Fasciculol C	0.000298084	0.000188046	0.000341993	0.000285022	0.000188891	0.000201795	0.000277626	0.000283247	0.000464152	0.0002642	0.000658628	0.000537066	0.000231032	0.000400389	0.000277847	0.000163887	0.000262773	0.000147888	0.000178124	0.000424502	-0.14544	0.689717	0.279313	unchanged	0.195531	0.503716	0.47257	unchanged	0.693026	0.116984	0.994011	unchanged	Prenol lipids	--	--	HMDB0035853	14506473	65694-19-1	Lipids and lipid-like molecules	Triterpenoids
pos_849	Labetalol	8.8e-06	1.16e-07	2.45e-06	1.22e-07	4.12e-06	5.75e-08	2.46e-07	3.85e-08	1.43e-07	5.2e-08	1.46e-07	2.5e-07	3.69e-07	2.78e-07	3.64e-07	2.39e-05	4.14e-06	2.01e-05	1.31e-05	1.36e-06	2.00235	0.0989141	1.00168	unchanged	-4.86161	0.134091	1.34302	unchanged	-3.47301	0.152032	0.915396	unchanged	--	--	--	--	--	--	--	--
pos_850	(2S,2'S)-Pyrosaccharopine	4.14e-06	1.82e-06	5.52e-06	2.76e-06	3.6e-06	4.36e-06	5.69e-06	3.22e-06	6.44e-06	5.65e-06	5.04e-06	4.54e-06	3.33e-06	4.44e-06	5.5e-06	7.71e-07	4.06e-06	6.41e-06	4.83e-06	2.69e-06	0.0720484	0.877722	0.0816086	unchanged	0.507812	0.114188	1.19654	unchanged	0.357798	0.212157	0.776273	unchanged	--	--	--	--	--	--	--	--
pos_851	Dehydroepiandrosterone	4.75e-05	3.08e-05	4.82e-05	5.3e-05	5.48e-05	5.1e-05	5.48e-05	4.19e-05	5.18e-05	4.41e-05	5.58e-05	4.88e-05	5.13e-05	4.98e-05	5.7e-05	6.49e-05	6.84e-05	0.00011082	7.55e-05	6.96e-05	0.732237	0.0170803	1.2701	unchanged	0.0570981	0.7124	0.239751	unchanged	0.165224	0.266267	0.77601	unchanged	Steroids and steroid derivatives	C01227	Prostate cancer(ko05215);;Pathways in cancer(ko05200);;Steroid hormone biosynthesis(ko00140);;Ovarian steroidogenesis(ko04913);;Metabolic pathways(ko01100)	HMDB0000077	5881	53-43-0	Lipids and lipid-like molecules	Androstane steroids
pos_852	Amphotericin B	7.21e-06	3.99e-06	2.18e-05	4.83e-06	1.4e-06	5.16e-06	1.05e-05	1.38e-05	1.14e-05	7.22e-06	4.2e-05	5.08e-05	6.04e-05	5.38e-05	5.81e-05	8.16e-05	3.8e-05	2.06e-05	1.58e-05	7.07e-05	2.53227	0.0448926	1.15836	unchanged	0.294317	0.667958	0.297074	unchanged	2.7582	1.51e-05	1.69324	up	--	--	--	--	--	--	--	--
pos_853	18-Hydroxycortisol	6.98e-06	1.25e-05	0.000101093	5.75e-06	2.7e-05	2.77e-05	3.04e-05	3.62e-05	4.98e-05	2.31e-05	8.04e-06	7.82e-06	7.77e-06	8.39e-06	7.81e-06	4.25e-06	3.59e-05	9.19e-06	5.19e-06	4.18e-06	-1.38501	0.366282	0.593629	unchanged	0.126295	0.886572	0.0307774	unchanged	-1.94463	0.27615	0.790274	unchanged	--	--	--	--	--	--	--	--
pos_854	(6b,7b,13R)-6,7-Diacetoxy-8,14-labdadiene-13-ol	7.51e-05	0.00103144	7.1e-06	5.5e-06	2.33e-05	7.47e-05	0.000109878	0.000140597	9.96e-05	8.38e-05	0.000146865	8.97e-06	0.000419857	2.76e-05	1.72e-05	7.95e-06	3.24e-05	7.42e-06	1.07e-05	1.49e-05	-3.96135	0.347748	0.546305	unchanged	-1.16733	0.563189	0.416908	unchanged	-0.880607	0.648309	0.34138	unchanged	--	--	--	--	--	--	--	--
pos_855	PC(18:2(9Z,12Z)/22:5(7Z,10Z,13Z,16Z,19Z))	3.61e-05	6.12e-05	3.16e-05	4.39e-05	3.39e-05	3.86e-05	6.17e-05	5.36e-05	4.44e-05	5.27e-05	5.79e-05	6.02e-05	5.21e-05	6.76e-05	4.84e-05	4.45e-05	5.07e-05	3.74e-05	2.75e-05	4.63e-05	-0.00114024	0.996263	0.0202516	unchanged	0.280821	0.224004	1.14425	unchanged	0.469532	0.0417724	1.16458	unchanged	Glycerophospholipids	--	--	HMDB0008155	53478793	--	Lipids and lipid-like molecules	Glycerophosphocholines
pos_856	Physagulin A	0.000139433	0.000108034	0.000122524	0.000113438	9.92e-05	0.000158042	0.000158718	0.000146591	0.000163894	0.000138664	0.000126094	0.000122622	0.000111472	0.000106841	0.000109998	7.54e-05	0.000104863	0.000104644	9.51e-05	0.000102022	-0.273716	0.0532157	1.05159	unchanged	0.394498	0.00302631	1.93115	unchanged	-0.0140385	0.889938	0.055566	unchanged	--	--	--	--	--	--	--	--
pos_857	2-Deoxy-D-ribitol	0.000380237	0.000310909	0.000284251	0.000316215	0.000611224	0.000426751	0.000356837	0.000365634	0.000371796	0.000416605	0.000285188	0.000349593	0.000291745	0.000288582	0.000405056	0.00035432	0.000245995	0.000376308	0.000368826	0.000257684	-0.247257	0.401577	0.504774	unchanged	0.0261383	0.914778	0.100561	unchanged	-0.232011	0.417508	0.52329	unchanged	--	--	--	--	--	--	--	--
pos_858	N-Mononitrosopiperazine	5.69e-07	8.11e-07	1.26e-07	4.4e-07	0	4.28e-07	3.48e-07	1.25e-06	3.53e-07	6.85e-07	7.42e-07	3.02e-07	3.88e-07	3.33e-07	2.15e-07	1.3e-06	6.49e-07	1.68e-06	1.01e-06	9.61e-07	1.52833	0.0128636	1.29756	unchanged	0.653939	0.350898	0.838628	unchanged	0.0260135	0.968569	0.0526784	unchanged	--	--	--	--	--	--	--	--
pos_859	Salicylic acid	0.00011555	8.15e-05	7.67e-05	0.000147089	0.000166395	0.000112473	9.71e-05	0.000115014	0.000104856	0.000121121	7.68e-05	9.92e-05	8.03e-05	8.4e-05	0.000109952	0.000114138	7.04e-05	0.000113627	0.000108721	7.1e-05	-0.297361	0.321916	0.597023	unchanged	-0.0932003	0.704089	0.328297	unchanged	-0.383601	0.20309	0.766044	unchanged	Benzene and substituted derivatives	C00805	Phenylalanine metabolism(ko00360);;Metabolic pathways(ko01100);;Bile secretion(ko04976)	HMDB0001895	338	69-72-7	Benzenoids	Benzoic acids and derivatives
pos_860	Methyl (2E,6Z)-dodecadienoate	3.03e-05	1.44e-05	3.65e-05	1.97e-05	2.91e-05	2.51e-05	2.11e-05	1.72e-05	2.1e-05	1.89e-05	1.81e-05	1.82e-05	1.32e-05	1.72e-05	1.95e-05	8.58e-05	0.000136243	0.000138211	0.000100728	0.000126476	2.17597	0.000372501	1.57983	up	-0.33108	0.25888	1.08045	unchanged	-0.592724	0.0907426	1.08468	unchanged	--	--	--	--	--	--	--	--
pos_861	1-Hydroxyacorenone	3.55e-05	1.28e-05	1.06e-05	1.46e-05	1.4e-05	1.13e-05	2.9e-05	1e-05	5.15e-05	2.83e-05	6.78e-05	3.73e-05	6.31e-05	6.02e-05	3.59e-05	3.23e-05	1.27e-05	3.58e-05	3.53e-05	2.79e-05	0.714657	0.109192	0.935835	unchanged	0.570478	0.368292	0.741177	unchanged	1.59289	0.00336579	1.51946	up	--	--	--	--	--	--	--	--
pos_862	3-Indolebutyric acid	0.000130959	3.69e-05	0.000107614	6.91e-05	0.000114029	4.64e-05	7.66e-05	6.83e-05	9.28e-05	6.96e-05	0.000315014	0.000194716	8.77e-05	0.000195256	0.000159308	0.000104859	0.000146698	0.000180443	0.000179371	0.000279333	0.957712	0.0388462	1.11675	unchanged	-0.374851	0.306339	0.944297	unchanged	1.05376	0.0535082	1.17935	unchanged	Indoles and derivatives	--	--	HMDB0002096	8617	133-32-4	Organoheterocyclic compounds	Indoles
pos_863	N-2-[4-(3,3-Dimethylallyloxy)phenyl]ethylcinnamide	7.64e-05	2.8e-05	4.05e-05	2.62e-05	4.46e-05	4.37e-05	5.45e-05	3.92e-05	6.18e-05	5.1e-05	4.66e-05	5.18e-05	4.61e-05	7.45e-05	4.99e-05	3.7e-05	5.01e-05	6.58e-05	5.28e-05	4.16e-05	0.198082	0.560003	0.377292	unchanged	0.214828	0.511451	0.523501	unchanged	0.317893	0.346154	0.61895	unchanged	--	--	--	--	--	--	--	--
pos_864	Dihydroferuperine	5.3e-05	4.26e-05	4.85e-05	4.39e-05	4.14e-05	4.9e-05	6.24e-05	6.98e-05	6.59e-05	7.66e-05	7.89e-05	8.09e-05	6.56e-05	6.73e-05	5.88e-05	5.52e-05	6.77e-05	7.46e-05	6.01e-05	7.12e-05	0.519333	0.00243138	1.4444	unchanged	0.496343	0.01087	1.90782	unchanged	0.61569	0.00206099	1.5659	unchanged	--	--	--	--	--	--	--	--
pos_865	L-Hypoglycin A	6.44e-06	5.89e-06	6.42e-06	6.74e-06	6.49e-06	6.72e-06	7.06e-06	8.35e-06	7.54e-06	7.93e-06	6.67e-06	6.68e-06	5.78e-06	6.49e-06	6.75e-06	6.51e-06	7.75e-06	6.86e-06	7.26e-06	7.36e-06	0.160193	0.0221695	1.17221	unchanged	0.233165	0.01443	1.82728	unchanged	0.016962	0.748579	0.254779	unchanged	--	--	--	--	--	--	--	--
pos_866	(7'R*,8'S*)-Methyl 4,7'-epoxy-3,8'-bilign-7-ene-4',9'-dihydroxy-3',5-dimethoxy-9-oate	0.000375941	0.000293335	0.000516631	0.000339882	0.000314441	0.000736154	0.000235623	0.000292651	0.000355539	0.000176371	2.18e-05	0.000108891	1.51e-05	1.62e-05	4.56e-05	2.7e-06	5.26e-05	2.53e-05	3.77e-05	3.89e-05	-3.54925	0.000783179	1.59941	down	-0.0348277	0.937325	0.210347	unchanged	-3.14762	0.00041448	1.6813	down	--	--	--	--	--	--	--	--
pos_867	Queuine	5.79e-06	9.16e-06	1.02e-05	7.08e-06	4.54e-06	1.4e-05	2.32e-05	1.1e-05	9.69e-06	1.96e-05	2.72e-06	3.84e-06	5.08e-06	1.45e-06	3.44e-06	6.98e-07	2.81e-06	7.97e-07	2.75e-06	2.66e-06	-1.92294	0.00396536	1.44261	unchanged	1.07292	0.0305674	1.77636	unchanged	-1.15483	0.0140761	1.3976	unchanged	--	--	--	--	--	--	--	--
pos_868	3-(2-Methylpropylidene)-3alpha,4-dihydro-1(3H)-isobenzofuranone	1.01e-05	3.61e-06	1.09e-05	4.56e-06	1.31e-06	5.11e-06	1.06e-05	1.11e-05	6.71e-06	9.75e-06	3.42e-05	4.46e-05	4.61e-05	4.89e-05	4.53e-05	6.66e-05	4.2e-05	5.37e-05	3.66e-05	5.6e-05	3.06649	0.000513445	1.58505	up	0.510105	0.282561	0.891599	unchanged	2.84857	4.04e-06	1.72881	up	--	--	--	--	--	--	--	--
pos_869	Glutaminyl-Tryptophan	2.05e-05	2.67e-06	7.91e-06	7.14e-06	1.16e-05	9.21e-06	5.01e-06	3.12e-06	9.02e-06	2.12e-06	1.85e-06	3.93e-06	4.78e-06	2.31e-06	3.86e-06	6.2e-05	1.27e-05	4.44e-05	3.01e-05	1.29e-05	1.70044	0.0757931	1.07009	unchanged	-0.807488	0.249504	1.06883	unchanged	-1.57481	0.0913124	1.04323	unchanged	Carboxylic acids and derivatives	--	--	HMDB0028808	25176542	66851-83-0	Organic acids and derivatives	Amino acids, peptides, and analogues
pos_870	(S)-2-Propylpiperidine	0.000281451	0.000280813	0.000248309	0.000406506	0.000470754	0.000305705	0.000264996	0.000281135	0.000259653	0.000300578	0.000182394	0.000217103	0.000197307	0.000200572	0.000271559	0.000238581	0.000168005	0.000262667	0.000261729	0.000173731	-0.6115	0.0516657	1.10226	unchanged	-0.257365	0.271887	0.935932	unchanged	-0.658999	0.0419017	1.20479	unchanged	--	--	--	--	--	--	--	--
pos_871	(3beta,17alpha,23S)-17,23-Epoxy-3,29-dihydroxy-27-norlanosta-7,9(11)-diene-15,24-dione	5.16e-05	3.01e-05	6.38e-05	7.07e-05	0.00019476	2.81e-05	4.66e-05	3.35e-05	6.28e-05	0.000107879	5.97e-05	5.08e-05	9.68e-05	8.16e-05	3.44e-05	9.15e-05	2.01e-05	6.58e-05	3.53e-05	3.45e-05	-0.732864	0.344866	0.588211	unchanged	-0.559705	0.445505	0.62819	unchanged	-0.346358	0.595379	0.351943	unchanged	--	--	--	--	--	--	--	--
pos_872	Cytochalasin Npho	0.000345005	0.000167915	0.000357474	0.000315505	0.000335916	0.000286863	0.000308415	0.000252062	0.000311242	0.000281929	0.000317761	0.000357661	0.000274088	0.000407793	0.000434776	0.000337067	0.000261585	0.000334175	0.00029762	0.000370924	0.0735137	0.700767	0.20606	unchanged	-0.0792115	0.674694	0.469882	unchanged	0.235841	0.269048	0.713489	unchanged	--	--	--	--	--	--	--	--
pos_873	DG(22:1(13Z)/16:0/0:0)	3.59e-05	2.21e-05	2.14e-05	5.06e-05	6.67e-05	3.07e-05	2.16e-05	2.95e-05	2.89e-05	3.16e-05	1.95e-05	2.72e-05	3.58e-05	2.53e-05	3.64e-05	2.85e-05	6.18e-06	2.76e-05	1.95e-05	1.04e-05	-1.09364	0.076336	1.0152	unchanged	-0.466801	0.28235	0.944629	unchanged	-0.447533	0.308107	0.616489	unchanged	Glycerolipids	--	--	HMDB0007620	53478385	--	Lipids and lipid-like molecules	Diradylglycerols
pos_874	Glabrolide	0.00020575	5.67e-05	0.000408077	0.000229852	3.23e-05	0.000239917	0.000203299	0.000202157	0.000183336	0.000147359	0.000444604	0.000467213	0.000450065	0.000534896	0.000412728	0.000448548	0.000206725	0.000247776	0.000162761	0.000309765	0.560454	0.325485	0.567398	unchanged	0.0654729	0.906265	0.00656707	unchanged	1.308	0.0129333	1.43475	unchanged	--	--	--	--	--	--	--	--
pos_875	Adrenoyl ethanolamide	4.51e-06	1.97e-06	4.59e-06	2.14e-06	1.62e-06	4.7e-06	4.52e-06	3.17e-06	3.61e-06	3.82e-06	4.04e-06	2.46e-06	2.26e-06	3.6e-06	4.06e-06	6.93e-06	1.16e-05	1.31e-05	7.31e-06	1.27e-05	1.79762	0.0027824	1.45377	unchanged	0.418469	0.214718	0.978573	unchanged	0.147147	0.687968	0.272862	unchanged	--	--	--	--	--	--	--	--
pos_876	alpha-Zearalenol	6.02e-05	2.64e-05	3.37e-05	4.73e-05	5.87e-05	6.42e-05	6.83e-05	5.93e-05	5.82e-05	5.13e-05	8.57e-05	6.16e-05	6.34e-05	6.45e-05	7.2e-05	3.05e-05	4.81e-05	4.4e-05	3.6e-05	4.69e-05	-0.140353	0.596412	0.341066	unchanged	0.412103	0.0906192	1.35086	unchanged	0.616667	0.0199074	1.35381	unchanged	Macrolides and analogues	--	--	HMDB0041838	13932155	71030-11-0	Phenylpropanoids and polyketides	--
pos_877	DG(18:2n6/0:0/22:5n3)	7.92e-06	1.38e-05	3.14e-06	2.1e-06	0	0	7.66e-06	9.46e-06	7.58e-06	5.83e-06	2.33e-06	1.95e-08	5.9e-06	1.01e-06	8.47e-07	0	2.25e-06	0	4.82e-09	0	-3.57743	0.116117	0.915991	unchanged	0.181269	0.814473	0.287884	unchanged	-1.41336	0.260803	0.740805	unchanged	Glycerolipids	--	--	HMDB0056294	131801994	--	Lipids and lipid-like molecules	Diradylglycerols
pos_878	Docosahexaenoyl Ethanolamide	5.17e-08	1.51e-05	8.64e-06	3.03e-06	1.49e-06	5.35e-06	1.03e-05	7.01e-06	3.34e-06	1.16e-05	1.3e-05	3.26e-07	3.52e-05	1.18e-05	8.5e-06	3.7e-06	1.21e-05	4.41e-06	8.41e-06	2.62e-06	0.145028	0.860777	0.114685	unchanged	0.413277	0.57429	0.604015	unchanged	1.28429	0.255661	0.705216	unchanged	--	--	--	--	--	--	--	--
pos_879	Tatridin B	9.86e-06	6.5e-06	8.15e-06	5.86e-06	5.31e-06	6.31e-06	5.11e-06	1.01e-05	1.53e-05	9.77e-06	1.2e-05	1.68e-05	4.98e-06	7.92e-06	6.61e-06	4e-06	3.19e-06	9.97e-07	1.44e-07	1.02e-05	-0.946392	0.131743	0.890188	unchanged	0.385859	0.311754	0.784026	unchanged	0.436	0.318362	0.635757	unchanged	--	--	--	--	--	--	--	--
pos_880	Hygromycin B	2.11e-06	0	0	0	0	7.62e-07	3.38e-05	0	2.02e-10	5.32e-06	1.35e-07	0	0	0	0	2.61e-07	0	3.14e-06	0	0	0.686053	0.740731	0.240594	unchanged	4.23882	0.312278	0.976242	unchanged	-3.96957	0.402659	0.506808	unchanged	Organooxygen compounds	--	--	HMDB0034229	3659	31282-04-9	Organic oxygen compounds	Carbohydrates and carbohydrate conjugates
pos_881	Petanin	2.52e-07	3.43e-07	1.26e-06	0	8.06e-07	4e-07	9.45e-07	1.09e-06	4.32e-07	9.56e-07	1.68e-05	2.4e-06	1.56e-05	2.21e-06	3.9e-05	3.9e-06	4.27e-06	1.09e-06	2.23e-06	1.86e-06	2.32895	0.0212352	1.2558	unchanged	0.522967	0.412172	0.711893	unchanged	4.83837	0.0940557	1.11121	unchanged	--	--	--	--	--	--	--	--
pos_882	Cytosine	1.52e-05	2.52e-06	1.07e-05	8.88e-06	1.77e-05	7.34e-06	8.35e-06	9.12e-06	1.5e-05	1.04e-05	1.01e-05	1.5e-05	5.85e-06	1.3e-05	1.4e-05	1.09e-05	4.69e-06	7.92e-06	3.49e-06	8.37e-06	-0.640933	0.230665	0.727641	unchanged	-0.136003	0.749148	0.35585	unchanged	0.0724874	0.860677	0.134118	unchanged	Diazines	C00380	Metabolic pathways(ko01100);;Pyrimidine metabolism(ko00240)	HMDB0000630	597	71-30-7	Organoheterocyclic compounds	Pyrimidines and pyrimidine derivatives
pos_883	(2R)-2-Hydroxy-2-methylbutanenitrile	3.47e-06	3.22e-06	5.73e-06	4.51e-06	2.71e-06	4.95e-06	4.61e-06	4.45e-06	4.97e-06	3.74e-06	5.53e-06	6.31e-06	7.03e-06	4.1e-06	3.85e-06	3.52e-06	5.11e-06	4.45e-06	5.05e-06	5.47e-06	0.265068	0.255178	0.634062	unchanged	0.211105	0.333703	0.717471	unchanged	0.449909	0.117717	0.924987	unchanged	--	--	--	--	--	--	--	--
pos_884	(2xi,3xi)-2,3-Dihydroxy-12,18-ursadien-28-oic acid diacetate	0.00470788	0.00275341	0.00605582	0.00643141	0.0035765	0.0036703	0.00600366	0.00553185	0.00853575	0.00583699	0.0113964	0.0127172	0.00390479	0.00619067	0.00723178	0.00266621	0.0032497	0.00196134	0.00253559	0.00649152	-0.476799	0.250859	0.71363	unchanged	0.330356	0.281529	0.829312	unchanged	0.816857	0.0969422	1.04048	unchanged	--	--	--	--	--	--	--	--
pos_885	Momordin I	3.33e-05	0.00024787	0.000518478	8.5e-06	4.74e-05	0.000102378	0.000284652	0.000265444	0.000184846	6.9e-05	3.34e-05	2.2e-05	4.07e-05	2.35e-05	3.15e-05	3.49e-05	0.00010331	3.38e-05	7.23e-05	0.000306943	-0.633933	0.597719	0.343735	unchanged	0.0830552	0.927037	0.0525197	unchanged	-2.50033	0.219203	0.892991	unchanged	--	--	--	--	--	--	--	--
pos_886	MG(0:0/22:4(7Z,10Z,13Z,16Z)/0:0)	0.00117068	0.000450263	0.00110074	0.00107152	0.00108572	0.00112632	0.00126417	0.000862257	0.00140269	0.00112875	0.000825881	0.00128307	0.000573887	0.00104544	0.00100825	0.00151936	0.000814096	0.00126761	0.000973066	0.000954147	0.180271	0.499382	0.399241	unchanged	0.245551	0.294732	0.788024	unchanged	-0.0427309	0.876675	0.077998	unchanged	--	--	--	--	--	--	--	--
pos_887	Carpaine	0.000298983	0.000210967	0.00040798	0.000366646	0.000395099	0.000427737	0.000311665	0.000313652	0.000437507	0.000322965	0.000254115	0.000355508	0.000204082	0.00024549	0.000320692	0.000265918	0.000262164	0.000219125	0.000211492	0.000232247	-0.496076	0.0530949	1.1699	unchanged	0.110615	0.580596	0.323832	unchanged	-0.283634	0.227432	0.753381	unchanged	--	--	--	--	--	--	--	--
pos_888	beta-nicotinamide D-ribonucleotide	8.64e-07	3.51e-06	3.34e-06	2.06e-06	8.85e-06	1.33e-05	3.42e-05	5.51e-06	3.03e-05	1.73e-05	1.8e-06	1.52e-06	1.37e-06	6.78e-06	1.18e-06	1.14e-06	9.76e-07	2.01e-06	1.42e-06	1.11e-06	-1.4834	0.155418	0.888032	unchanged	2.43424	0.03503	1.72813	unchanged	-0.558604	0.511457	0.463629	unchanged	Pyridine nucleotides	C00455	Nicotinate and nicotinamide metabolism(ko00760);;Metabolic pathways(ko01100)	HMDB0000229	14181	75414-16-3	Nucleosides, nucleotides, and analogues	Nicotinamide nucleotides
pos_889	4-[(Hydroxymethyl)nitrosoamino]-1-(3-pyridinyl)-1-butanone	0.000167602	0.000104184	0.000149024	8.83e-05	0.000106616	0.000156393	0.000210337	0.000153614	0.00017126	0.000167815	0.000174359	0.000179398	0.000167678	0.000198629	0.000127593	0.000164306	0.0001876	0.000252285	0.000272712	0.000187714	0.790078	0.00961997	1.31161	unchanged	0.481177	0.0309041	1.61413	unchanged	0.461298	0.0422524	1.1486	unchanged	Organooxygen compounds	C19563	Metabolism of xenobiotics by cytochrome P450(ko00980);;Chemical carcinogenesis(ko05204)	HMDB0062382	53297437	--	Organic oxygen compounds	Carbonyl compounds
pos_890	Thesinine 4'-O-glucoside	1.2e-05	8.3e-06	9.62e-06	1.75e-05	2.17e-05	1.45e-05	3.47e-06	1.33e-05	9.69e-06	7.21e-06	4e-07	2.21e-06	9.53e-07	1.31e-07	3.67e-06	5.12e-06	4.3e-07	5.03e-06	7.31e-06	4.25e-06	-1.64292	0.0161522	1.30331	unchanged	-0.521092	0.230962	1.05334	unchanged	-3.22979	0.00649862	1.50647	down	--	--	--	--	--	--	--	--
pos_891	(S)-Reticuline	6.89e-05	6.06e-05	5.83e-05	3.81e-05	6.08e-05	7.41e-05	8.12e-05	9.53e-05	9.74e-05	8.05e-05	6.07e-05	5.59e-05	3.95e-05	5.59e-05	5.41e-05	3.67e-05	4.67e-05	5.9e-05	4.72e-05	6.33e-05	-0.180663	0.363311	0.518633	unchanged	0.58003	0.00333483	1.92891	unchanged	-0.107694	0.531417	0.433117	unchanged	Isoquinolines and derivatives	C02105	Metabolic pathways(ko01100)	HMDB0003601	439653	485-19-8	Organoheterocyclic compounds	Benzylisoquinolines
pos_892	Alanyl-Lysine	0.000246499	0.000176374	0.000175487	0.000291746	0.000351056	0.000256183	0.000225941	0.000239199	0.0002249	0.000260184	0.000171171	0.00022452	0.00017315	0.000171681	0.000249365	0.000229071	0.000184548	0.000261881	0.000253816	0.00016599	-0.180356	0.479156	0.435585	unchanged	-0.0409756	0.84998	0.162502	unchanged	-0.326356	0.231744	0.714477	unchanged	Carboxylic acids and derivatives	--	--	HMDB0028692	7016106	6366-77-4	Organic acids and derivatives	Amino acids, peptides, and analogues
pos_893	PS(DiMe(11,5)/MonoMe(13,5))	0.000291467	0.000475519	0.000299746	0.000353262	0.000436156	0.000452815	0.000489806	0.000603308	0.00053129	0.000664906	0.000415711	0.000537084	0.000477904	0.00039094	0.000545756	0.000509032	0.000446624	0.000381785	0.000429742	0.000424656	0.239828	0.159316	0.838708	unchanged	0.56298	0.0102827	1.88097	unchanged	0.350986	0.0672375	1.0419	unchanged	--	--	--	--	--	--	--	--
pos_894	TG(22:2(13Z,16Z)/20:5(5Z,8Z,11Z,14Z,17Z)/20:5(5Z,8Z,11Z,14Z,17Z))	0.00080145	0.000626202	0.000902892	0.000997322	0.000906875	0.000906521	0.000882655	0.000758742	0.000871132	0.000862756	0.000867349	0.000906002	0.000739277	0.000822313	0.000933539	0.000775424	0.000831405	0.000862382	0.000821121	0.000772967	-0.0596224	0.625309	0.355364	unchanged	0.0159457	0.895407	0.0408836	unchanged	0.0114485	0.928252	0.103526	unchanged	Glycerolipids	--	--	HMDB0054607	9546271	--	Lipids and lipid-like molecules	Triradylcglycerols
pos_895	(15a,20R)-Dihydroxypregn-4-en-3-one 20-[glucosyl-(1->4)-6-acetyl-glucoside]	0.000169004	4.59e-05	0.000214822	0.000154234	0.000216942	0.000159437	0.000141549	0.000230039	0.000156826	0.000122261	9.91e-05	0.000177732	6.59e-05	5.34e-05	0.000188785	0.000166961	0.000116617	0.000110174	0.000128636	0.000160259	-0.23044	0.507609	0.45316	unchanged	0.0165443	0.96072	0.0700681	unchanged	-0.453479	0.333606	0.602546	unchanged	--	--	--	--	--	--	--	--
pos_896	Setariol	4.52e-07	5.89e-07	5.77e-07	8.56e-09	2.22e-07	2.91e-07	6.55e-07	4.48e-07	5.72e-07	7.35e-07	2.57e-05	7.09e-07	5.68e-05	1.49e-06	8.25e-06	1.76e-07	7.51e-07	4.52e-07	2.33e-07	3.08e-07	0.055826	0.925917	0.0673267	unchanged	0.547804	0.250387	1.01494	unchanged	5.65251	0.159391	0.941711	unchanged	--	--	--	--	--	--	--	--
pos_897	(3S,4S,6R,7S)-1,10-Bisaboladiene-3,4-diol	2.09e-05	1.54e-05	1.82e-05	1.12e-05	8.69e-06	1.49e-05	1.7e-05	1.9e-05	1.74e-05	1.65e-05	1.68e-05	1.8e-05	1.17e-05	1.83e-05	2.68e-05	2.3e-05	4.81e-05	3.14e-05	3.78e-05	6.47e-05	1.46378	0.0194231	1.2879	unchanged	0.18653	0.41899	0.672293	unchanged	0.299142	0.327825	0.615664	unchanged	--	--	--	--	--	--	--	--
pos_898	Hoduloside X	5.28e-05	8.74e-05	0.000104774	3.75e-05	1.14e-05	5.63e-05	0.000137257	0.000170084	0.000118888	0.000197084	0.000106218	0.000152228	7.74e-05	0.000131464	0.000101495	4.35e-05	0.000175056	7.07e-05	3.29e-05	0.00016053	0.715589	0.310737	0.591802	unchanged	1.20944	0.0331989	1.66652	unchanged	0.952653	0.0337747	1.15137	unchanged	--	--	--	--	--	--	--	--
pos_899	PE(MonoMe(11,5)/DiMe(11,3))	6.39e-05	0.000135964	4.36e-05	4.95e-05	5.74e-05	7.16e-05	0.000111428	0.000124961	7.96e-05	0.000108134	8.84e-05	6.66e-05	0.000138295	7.16e-05	6.22e-05	4.26e-05	7.64e-05	4.76e-05	4.97e-05	6.6e-05	-0.31202	0.481997	0.398176	unchanged	0.500601	0.185049	1.21917	unchanged	0.28595	0.502745	0.404378	unchanged	Glycerophospholipids	--	--	HMDB0061525	--	--	Lipids and lipid-like molecules	Glycerophosphoethanolamines
pos_900	AzIV	7.99e-06	8.08e-06	1.42e-05	1.06e-05	9.99e-06	1.39e-05	1.19e-05	2.53e-05	2.26e-05	1.74e-05	2.31e-05	8.47e-06	1.16e-05	2.45e-05	8.61e-06	1.95e-06	1.69e-05	2.56e-06	1.88e-05	2.62e-05	0.383872	0.557291	0.32769	unchanged	0.843614	0.0299164	1.63239	unchanged	0.585727	0.230584	0.775473	unchanged	--	--	--	--	--	--	--	--
pos_901	Flumethasone Pivalate	5.15e-05	5.27e-05	5.87e-05	5.49e-05	4.13e-05	8.59e-05	3.81e-05	4.53e-05	4.29e-05	3.1e-05	1.85e-05	2.36e-05	1.49e-05	1.3e-05	1.94e-05	9.04e-06	1.51e-05	1.45e-05	1e-05	1.3e-05	-2.07176	3.51e-05	1.63837	down	-0.0917639	0.764464	0.370719	unchanged	-1.53558	2.78e-05	1.71593	down	--	--	--	--	--	--	--	--
pos_902	Phytocassane C	1.65e-05	1.22e-05	1.4e-05	3.23e-06	1.33e-05	1.92e-05	2.73e-05	1.65e-05	2.63e-05	2.87e-05	1.21e-05	1.7e-05	1.13e-05	1.75e-05	1.65e-05	1.54e-05	1.62e-05	2.51e-05	2.01e-05	1.67e-05	0.658926	0.0470555	1.10069	unchanged	0.995287	0.00754424	1.86978	unchanged	0.331036	0.285573	0.627916	unchanged	--	--	--	--	--	--	--	--
pos_903	N-[(5-Hydroxy-2-pyridinyl)methyl]adenosine	0.00101842	0.000810664	0.0012582	0.0011454	0.000981066	0.00164534	0.000931368	0.000976113	0.00113575	0.000872839	0.000338474	0.000695427	0.000302832	0.000238166	0.000395228	0.000114263	0.000449179	0.000404165	0.000382094	0.000299425	-1.66062	0.000101618	1.58373	down	0.0931279	0.677671	0.212049	unchanged	-1.40403	0.000364598	1.60885	down	--	--	--	--	--	--	--	--
pos_904	3b-Hydroxy-6b-angeloyloxy-7(11)-eremophilen-12,8b-olide	0.000117043	0.000129937	9.53e-05	8.98e-05	8.29e-05	0.000124515	0.000132226	0.000169175	0.000158057	0.000131708	0.000163514	0.000122504	0.000147454	0.000109007	8.53e-05	0.000104519	0.000141847	0.000109514	0.000114486	0.000115002	0.184881	0.237688	0.720034	unchanged	0.474855	0.0117618	1.78353	unchanged	0.285752	0.212805	0.777792	unchanged	--	--	--	--	--	--	--	--
pos_905	Glutamyl-Lysine	0.000162627	0.000124391	0.000211509	0.000112768	0.000101331	0.00019521	0.000225261	0.00018595	0.000203185	0.000195318	0.000191516	0.000201712	0.000157279	0.000186602	0.000142425	0.000170945	0.000342339	0.000285433	0.000372036	0.000301787	1.04709	0.00772273	1.3338	unchanged	0.495873	0.0409133	1.60362	unchanged	0.303595	0.194663	0.774683	unchanged	Carboxylic acids and derivatives	--	--	HMDB0004207	7015704	5891-53-2	Organic acids and derivatives	Amino acids, peptides, and analogues
pos_906	5-[2H-Pyrrol-4-(3H)-ylidenemethyl]-2-furanmethanol	0	2.52e-06	1.09e-06	2.88e-07	2.11e-06	1.03e-05	4.38e-08	5.61e-07	0	0	4.88e-07	1.6e-07	0	6.26e-09	0	6.23e-06	1.9e-05	6.17e-07	1.83e-05	1.49e-05	3.29526	0.0415069	1.18281	unchanged	0.863628	0.660633	0.326832	unchanged	-3.20114	0.0949359	1.13453	unchanged	--	--	--	--	--	--	--	--
pos_907	Aminoadipic acid	2.21e-05	1.59e-05	1.79e-05	3.26e-05	1.79e-05	1.05e-05	7.92e-06	1.37e-05	1.14e-05	7.62e-06	3.35e-05	3.8e-05	2.06e-05	1.4e-05	2.29e-05	1.12e-05	1.38e-05	1.23e-05	1.46e-05	1.93e-05	-0.580042	0.0812355	1.02869	unchanged	-1.05567	0.0180731	1.85335	unchanged	0.27755	0.422966	0.56181	unchanged	--	--	--	--	--	--	--	--
pos_908	5-Phosphoribosylamine	2.98e-07	8.42e-07	1.01e-06	3.19e-07	4.84e-07	2.36e-06	5.12e-07	1.16e-06	1.08e-06	3.37e-07	4.89e-07	8.56e-07	2.44e-07	8.63e-07	9.13e-07	3.12e-06	1.02e-06	9.18e-07	5.45e-06	1.42e-06	2.01407	0.105713	0.987031	unchanged	0.885333	0.244869	0.886648	unchanged	0.189511	0.680695	0.18131	unchanged	Organooxygen compounds	C03090	Alanine, aspartate and glutamate metabolism(ko00250);;Purine metabolism(ko00230);;Metabolic pathways(ko01100)	HMDB0001128	439905	6062-06-02	Organic oxygen compounds	Carbohydrates and carbohydrate conjugates
pos_909	DL-2-Aminooctanoic acid	0.000198079	8.77e-05	0.000245077	0.000216875	0.000142255	0.000140522	0.000283453	0.000170111	0.000332957	0.000275743	0.000378605	0.000310118	0.000146034	0.000266398	0.000243155	0.000144379	0.000281847	0.000237034	0.000220086	0.000161804	0.231785	0.434928	0.430811	unchanged	0.434456	0.213765	0.990259	unchanged	0.594942	0.0961	1.01741	unchanged	Carboxylic acids and derivatives	--	--	HMDB0000991	69522	644-90-6	Organic acids and derivatives	Amino acids, peptides, and analogues
pos_910	cis-3-Hexenyl 2-aminobenzoate	1.17e-05	4.72e-06	1.06e-05	8.01e-06	8.89e-06	1.08e-05	9.66e-06	9.42e-06	9.36e-06	9.31e-06	8.31e-06	8.53e-06	6.25e-06	8.8e-06	8.28e-06	7.96e-06	1.06e-05	8.35e-06	7.99e-06	9.18e-06	0.00348452	0.987645	0.0223416	unchanged	0.14071	0.504508	0.474197	unchanged	-0.131558	0.578709	0.338779	unchanged	--	--	--	--	--	--	--	--
pos_911	Vinaginsenoside R12	6.7e-09	1.13e-06	8.44e-05	0	0	0	0	0	0	1.31e-10	1.52e-07	1.66e-09	5.04e-07	1.32e-07	0	1.94e-06	2.77e-05	1.13e-05	1.93e-05	2.21e-07	-0.500511	0.787772	0.202899	unchanged	-19.3128	0.366753	0.869828	unchanged	-6.75797	0.370741	0.656844	unchanged	--	--	--	--	--	--	--	--
pos_912	Adhumulinic acid	5.95e-05	7.06e-05	0.000110612	4.84e-05	8.23e-05	0.00013484	0.000113603	0.000110835	0.000122188	0.000100421	5.52e-05	4.94e-05	3.95e-05	4.87e-05	4.57e-05	2.66e-05	3.88e-05	4.44e-05	4.54e-05	3.76e-05	-0.945616	0.0258974	1.26956	unchanged	0.647577	0.0128729	1.76014	unchanged	-0.638936	0.0663605	1.22282	unchanged	--	--	--	--	--	--	--	--
pos_913	(x)-2-Heptanol glucoside	4.76e-05	4.03e-05	3.96e-05	4.56e-05	4.1e-05	4.24e-05	5.7e-05	5.9e-05	5.13e-05	6.79e-05	8.79e-05	0.000103717	7.79e-05	7.58e-05	6.43e-05	5.98e-05	5.23e-05	7.13e-05	5.18e-05	7.93e-05	0.55543	0.0179747	1.32079	unchanged	0.375333	0.0362316	1.74303	unchanged	0.936887	0.00321244	1.59993	unchanged	--	--	--	--	--	--	--	--
pos_914	12-hydroxyicosanoic acid	0.000574261	0.00072751	0.000493723	0.000364146	0.00136677	0.000792598	0.000526989	0.000735431	0.000668004	0.00085018	0.000421162	0.000557861	0.000464359	0.000453245	0.0009245	0.000930313	0.000460612	0.000518645	0.000600732	0.000478716	-0.238531	0.60328	0.310316	unchanged	0.0190154	0.961531	0.0694671	unchanged	-0.321931	0.503905	0.457226	unchanged	--	--	--	--	--	--	--	--
pos_915	Floionolic acid	5.36e-05	5.84e-05	0.000101506	5.09e-05	3.94e-05	4.92e-05	5.75e-05	4.45e-05	6.17e-05	5.72e-05	2.24e-05	2.8e-05	2.76e-05	2.87e-05	2.68e-05	2.49e-05	3.72e-05	5.22e-05	4.96e-05	2.55e-05	-0.681363	0.106605	0.940822	unchanged	-0.169279	0.572558	0.547595	unchanged	-1.18599	0.0325319	1.3736	unchanged	--	--	--	--	--	--	--	--
pos_916	5-b-Cholestane-3a ,7a ,12a-triol	0.00054961	0.000369356	0.000441294	0.000445343	0.000357513	0.000446038	0.000507328	0.000589609	0.0005706	0.000575894	0.000445651	0.000529831	0.000213137	0.000535023	0.000418918	0.000281271	0.000444144	0.000251096	0.000371061	0.000497609	-0.229348	0.307858	0.626496	unchanged	0.314211	0.044095	1.50884	unchanged	-0.0137756	0.953482	0.0204429	unchanged	--	--	--	--	--	--	--	--
pos_917	3a,7a-Dihydroxy-5b-cholestane	0.000477861	0.000297694	0.00048625	0.000506189	0.00039814	0.000452327	0.000546658	0.000387201	0.000481751	0.000478578	0.000402601	0.000414984	0.000290523	0.000497164	0.000388334	0.000278384	0.00034237	0.0003619	0.000328648	0.000305138	-0.422303	0.0434382	1.17738	unchanged	0.115397	0.462021	0.579866	unchanged	-0.119743	0.516195	0.379801	unchanged	--	--	--	--	--	--	--	--
pos_918	28-Glucopyranosyl-3-methyloleanolic acid	0.00042772	0.000128988	0.000459038	0.000276034	0.000246207	0.000310331	0.000208834	0.000187618	0.000237739	0.000274517	0.000176319	0.000163985	0.000275165	0.000284309	0.000352977	0.000260014	0.000136002	0.000198358	0.000133139	0.00017691	-0.765976	0.107719	0.962611	unchanged	-0.3353	0.369355	0.884398	unchanged	-0.29594	0.446966	0.472845	unchanged	--	--	--	--	--	--	--	--
pos_919	Hydroxyhexamide	0.000144536	9.81e-05	9.1e-05	0.0001702	0.000196981	0.000130454	0.000105593	0.000124093	0.000115812	0.000156915	9.31e-05	0.000131022	9.6e-05	9.91e-05	0.000129191	0.000135079	7.43e-05	0.000133628	0.000128496	7.84e-05	-0.349691	0.260325	0.663306	unchanged	-0.147017	0.565312	0.479671	unchanged	-0.353816	0.222716	0.730296	unchanged	--	--	--	--	--	--	--	--
pos_920	DG(16:0/18:1(11Z)/0:0)	0.000902991	0.000271892	0.00049587	0.00112851	0.0012935	0.000816881	0.000637179	0.000696157	0.000682338	0.000683722	0.000414098	0.000507406	0.000425453	0.000394034	0.000484035	0.000579416	0.000302919	0.000553401	0.000503834	0.000318662	-0.857879	0.129274	0.926483	unchanged	-0.219024	0.582174	0.525222	unchanged	-0.87925	0.122527	0.94966	unchanged	Glycerolipids	C00165	Phototransduction - fly(ko04745);;Pancreatic secretion(ko04972);;NF-kappa B signaling pathway(ko04064);;Ras signaling pathway(ko04014);;Long-term potentiation(ko04720);;Dopaminergic synapse(ko04728);;Fc gamma R-mediated phagocytosis(ko04666);;Th17 cell differentiation(ko04659);;Hepatocellular carcinoma(ko05225);;Estrogen signaling pathway(ko04915);;PD-L1 expression and PD-1 checkpoint pathway in …	HMDB0007398	9543804	--	Lipids and lipid-like molecules	Diradylglycerols
pos_921	(卤)-Carvomenthol	3.77e-06	2.64e-07	3.04e-06	5.05e-07	2.18e-06	3.44e-09	5.69e-07	5.45e-07	3.14e-06	1.97e-07	1.06e-06	6.43e-07	3.08e-08	1.76e-06	1.71e-07	4.94e-06	7.27e-06	1.04e-05	9.06e-06	5.87e-06	1.94521	0.00256892	1.42768	unchanged	-1.13061	0.271459	1.01669	unchanged	-1.41359	0.161756	0.883166	unchanged	--	--	--	--	--	--	--	--
pos_922	5-Isopropyl-2-(2-methylpropyl)-2-cyclohexen-1-one	4e-05	1.53e-05	3.51e-05	3.71e-05	2.73e-05	3.93e-05	6.23e-05	3.31e-05	4.18e-05	5.66e-05	9.69e-05	8.33e-05	6.68e-05	6.15e-05	9.41e-05	3.46e-05	7.25e-05	4.2e-05	3.53e-05	5.46e-05	0.626942	0.0873382	0.93622	unchanged	0.590121	0.0596124	1.47672	unchanged	1.37907	0.000689999	1.6313	up	--	--	--	--	--	--	--	--
pos_923	PC(16:0/22:4(7Z,10Z,13Z,16Z))	0.000115061	4.73e-05	3.73e-05	3.31e-05	0.000125771	6.12e-05	6.88e-05	8.82e-05	7.2e-05	8.84e-05	8.4e-05	3.96e-05	0.000121263	6.22e-05	7.38e-05	2.57e-05	4.72e-05	2.2e-05	3.14e-05	2.92e-05	-1.20521	0.113397	0.954577	unchanged	0.0789099	0.854717	0.175938	unchanged	0.0874636	0.858316	0.148	unchanged	Glycerophospholipids	--	--	HMDB0007988	24778732	--	Lipids and lipid-like molecules	Glycerophosphocholines
pos_924	4-Hydroxymethylpyrazole	4e-06	8.03e-06	4.72e-06	5.16e-06	1.57e-06	6.35e-06	2.44e-06	9.04e-06	5.64e-06	3.35e-06	1.29e-05	9.39e-06	1.08e-05	6.77e-06	4.89e-06	1e-05	6.27e-06	1.28e-05	1.08e-05	1.06e-05	1.10688	0.0066898	1.34911	unchanged	0.192144	0.679652	0.322164	unchanged	0.929408	0.0450356	1.15009	unchanged	--	--	--	--	--	--	--	--
pos_925	1-Acetoxy-2-hydroxy-5,12,15-heneicosatrien-4-one	0.00135039	0.00128323	0.00116363	0.00136323	0.00104733	0.000413685	0.000821789	0.00116049	0.00236514	0.00108368	0.000877745	0.00133364	0.000299912	0.000820159	0.00123163	0.000304758	0.000340822	0.000456011	0.000516621	0.000519592	-1.53796	8.29e-06	1.61777	down	-0.0869381	0.836828	0.226911	unchanged	-0.444079	0.148831	0.913166	unchanged	--	--	--	--	--	--	--	--
pos_926	Camellianin A	8.36e-05	4.7e-05	6.04e-05	4.36e-05	9.92e-05	5.99e-05	8.37e-05	5.8e-05	8.3e-05	6.3e-05	5.47e-05	5.88e-05	5.73e-05	5.6e-05	3.83e-05	0.000138496	0.000176519	0.000333707	0.00122982	0.000108321	2.57352	0.193485	0.811922	unchanged	0.0589744	0.826479	0.166261	unchanged	-0.33203	0.282385	0.701299	unchanged	--	--	--	--	--	--	--	--
pos_927	10-Oxo-11-octadecen-13-olide	5.93e-05	2.21e-05	5.47e-05	4.03e-05	5.22e-05	4.36e-05	3.49e-05	3.4e-05	4.86e-05	3.1e-05	2.59e-05	3.52e-05	3.01e-05	2.95e-05	2.95e-05	0.000110867	6.56e-05	0.000174276	0.000113195	5.12e-05	1.1715	0.0547281	1.13538	unchanged	-0.251249	0.366307	0.912467	unchanged	-0.60756	0.0776507	1.10744	unchanged	--	--	--	--	--	--	--	--
pos_928	Valyl-Tryptophan	6.88e-06	4.5e-06	8.05e-06	1.16e-05	5.95e-06	8.89e-06	7.59e-06	6.83e-06	7.45e-06	8.83e-06	6.54e-06	4.76e-06	6.07e-06	7.31e-06	8.63e-06	6.82e-06	4.42e-06	8.6e-06	5.36e-06	5.19e-06	-0.284212	0.381714	0.543251	unchanged	0.0976276	0.700523	0.291427	unchanged	-0.151124	0.608801	0.264318	unchanged	Carboxylic acids and derivatives	--	--	HMDB0029138	168182	24587-37-9	Organic acids and derivatives	Amino acids, peptides, and analogues
pos_929	Noralfentanil	6.6e-05	3.42e-05	5.14e-05	5.9e-05	6.67e-05	5.19e-05	5.53e-05	4.74e-05	5.49e-05	5.23e-05	4.86e-05	5.9e-05	4.85e-05	4.98e-05	5.5e-05	5.48e-05	6.54e-05	0.000101315	7.85e-05	5.44e-05	0.354016	0.19006	0.766505	unchanged	-0.0827664	0.640141	0.47055	unchanged	-0.0875081	0.629564	0.262918	unchanged	--	--	--	--	--	--	--	--
pos_930	(3beta,17alpha,23S,24S)-17,23-Epoxy-3,24,29-trihydroxy-27-norlanost-8-en-15-one	7.78e-07	2.36e-07	1.92e-06	2.41e-07	7.25e-09	1.09e-07	2.66e-06	8.01e-07	2.7e-06	3.43e-06	1.81e-05	1.1e-05	4.15e-05	2.68e-05	8.37e-06	0	2.97e-07	0	5.43e-08	3.27e-07	-2.23067	0.22304	0.776303	unchanged	1.60776	0.118398	1.30368	unchanged	5.05333	0.026845	1.368	unchanged	--	--	--	--	--	--	--	--
pos_931	1,2-Dioctadecanoyl-3-(galactosyl-B-1-6-galactosyl-B-1)-glycerol	7.88e-07	1.15e-05	1.18e-05	4.64e-06	6.3e-07	8.74e-07	3.66e-06	3.35e-06	1.31e-06	3.89e-06	2.75e-05	1.13e-05	1.56e-05	4.01e-05	2.17e-05	3.02e-05	6.76e-05	4.62e-06	1.82e-06	6.58e-06	1.91664	0.263192	0.677015	unchanged	-1.1658	0.26285	0.925659	unchanged	1.98389	0.0222252	1.29638	unchanged	--	--	--	--	--	--	--	--
pos_932	13-Demethylspirolide C	1.53e-06	4.29e-05	2.11e-05	3e-05	1.09e-05	3.61e-07	6.68e-06	3.27e-05	1.02e-05	1.15e-05	2.54e-05	6.76e-06	1.43e-05	1.66e-05	9.21e-06	7.32e-06	1.56e-05	1.51e-05	7.3e-06	1.3e-05	-0.869708	0.258173	0.690555	unchanged	-0.792991	0.35113	0.71906	unchanged	-0.559344	0.423545	0.543138	unchanged	--	--	--	--	--	--	--	--
pos_933	(3'x,5'a,9'x,10'b)-O-(3-Hydroxy-6-oxo-7-drimen-11-yl)umbelliferone	8.71e-06	1.29e-09	6.96e-06	5.15e-07	4.33e-06	3.77e-06	2.06e-05	2.83e-06	7.07e-06	9.68e-06	1.15e-05	4.74e-06	6.84e-06	1.2e-05	3.42e-06	1.18e-05	7.96e-06	2.71e-05	1.92e-05	1.14e-05	1.91688	0.0258483	1.2275	unchanged	1.09945	0.242675	1.02232	unchanged	0.909263	0.179804	0.827046	unchanged	--	--	--	--	--	--	--	--
pos_934	Withaperuvin D	5.79e-05	0.000123195	7.2e-06	2.87e-06	1.1e-05	2.27e-05	4.79e-05	1.71e-05	1.81e-05	9e-06	1.24e-05	3.99e-06	5.76e-06	7.18e-06	9.68e-07	4.69e-06	1.1e-05	9.63e-06	9.36e-06	9.4e-06	-2.19872	0.240353	0.68233	unchanged	-0.8175	0.499096	0.503063	unchanged	-2.73927	0.208784	0.858289	unchanged	--	--	--	--	--	--	--	--
pos_935	Sterebin A	0.000874798	0.000520082	0.000906907	0.000509101	0.00131012	0.00121086	0.00128882	0.000804756	0.000684966	0.00131433	0.000639997	0.000847589	0.000652288	0.000823692	0.000811661	0.000980066	0.00051944	0.000896013	0.000736084	0.000750924	-0.0860004	0.785302	0.170857	unchanged	0.364014	0.266544	0.94814	unchanged	-0.126433	0.674234	0.306342	unchanged	--	--	--	--	--	--	--	--
pos_936	DG(20:1(11Z)/22:6(4Z,7Z,10Z,13Z,16Z,19Z)/0:0)	0	0.000102828	1.5e-05	1.13e-06	0	0	3.69e-09	5.21e-05	0	1.51e-08	1.52e-05	0	4.51e-05	4.5e-05	2.75e-05	1.99e-06	2.79e-05	3.17e-07	2.79e-08	8.62e-08	-1.97445	0.433696	0.454706	unchanged	-1.18977	0.574432	0.411841	unchanged	0.158507	0.903564	0.0260749	unchanged	Glycerolipids	--	--	HMDB0007411	9543929	--	Lipids and lipid-like molecules	Diradylglycerols
pos_937	PE(P-18:1(11Z)/14:1(9Z))	0.00138021	0.000171546	0.00105348	0.000244968	0.000693023	0.000197611	0.000212374	0.000165149	0.000267403	0.000191559	0.000121319	0.000163606	0.000136662	0.000148632	0.000155299	0.00059174	0.000381039	0.00133859	0.0010993	0.000163534	0.0125641	0.984996	0.0268831	unchanged	-1.77669	0.0961481	1.50252	unchanged	-2.28798	0.0717701	1.15636	unchanged	Glycerophospholipids	--	--	HMDB0011402	53480862	--	Lipids and lipid-like molecules	Glycerophosphoethanolamines
pos_938	gamma-Glutamyl-beta-(isoxazolin-5-on-2-yl)alanine	6.13e-05	2.53e-05	4.94e-05	5.31e-05	5.23e-05	3.1e-05	3.78e-05	5.07e-05	4.4e-05	3.89e-05	5.14e-05	7.46e-05	4.58e-05	4.69e-05	8.66e-05	4.06e-05	2.82e-05	3.91e-05	3.14e-05	6.89e-05	-0.213433	0.50136	0.425375	unchanged	-0.253778	0.301214	0.945326	unchanged	0.339142	0.249776	0.755818	unchanged	--	--	--	--	--	--	--	--
pos_939	Indoleacetaldehyde	0.000122833	0.000122576	7.06e-05	6.47e-05	0.000146607	0.000105937	6.39e-05	9.74e-05	0.000129714	6.85e-05	6.31e-05	8.54e-05	6.13e-05	6.54e-05	8.45e-05	6.28e-05	5.31e-05	6.39e-05	9.65e-05	5.1e-05	-0.688186	0.0686691	1.0081	unchanged	-0.179838	0.558339	0.543882	unchanged	-0.551768	0.106116	1.03693	unchanged	Indoles and derivatives	C00637	Tryptophan metabolism(ko00380);;Metabolic pathways(ko01100)	HMDB0001190	800	2591-98-2	Organoheterocyclic compounds	Indoles
pos_940	Glutaminyl-Glutamine	0.00042257	0.000235826	0.000372163	0.000251148	0.000332447	0.000258784	0.000347458	0.000300563	0.000352511	0.00030221	0.000359539	0.000354491	0.000332715	0.000372662	0.000271793	0.000246214	0.000308301	0.000388468	0.000407977	0.000302747	0.0349246	0.868766	0.10159	unchanged	-0.0478224	0.798898	0.285057	unchanged	0.0672693	0.711576	0.241455	unchanged	Carboxylic acids and derivatives	--	--	HMDB0028795	7010587	54419-93-1	Organic acids and derivatives	Amino acids, peptides, and analogues
pos_941	Quadranguloside	2.57e-05	4.48e-05	8.29e-06	1.73e-06	6.56e-05	7.71e-05	2.4e-10	2.15e-05	2.67e-05	9.72e-07	3.87e-08	0	0	3.09e-07	0	0	0	0	0	1.18e-10	-20.2346	0.0680286	1.08857	unchanged	-0.211606	0.833112	0.234158	unchanged	-8.71747	0.068459	1.20049	unchanged	--	--	--	--	--	--	--	--
pos_942	Petasitenine	2e-06	3.04e-06	6.74e-07	3.82e-07	0	2.58e-06	2.06e-06	3.04e-06	2.83e-06	1.45e-06	1.96e-06	9.41e-07	1.26e-06	1.81e-06	1.22e-06	0	2.13e-07	0	0	8.11e-07	-2.57384	0.14992	0.830884	unchanged	0.972087	0.11498	1.29067	unchanged	0.23587	0.732365	0.211645	unchanged	--	--	--	--	--	--	--	--
pos_943	5(6)-Epoxy Prostaglandin E1	1.51e-05	1.77e-06	1.02e-05	4.54e-06	4.83e-06	1.64e-06	3.59e-06	2.72e-06	4.98e-06	2.23e-06	3.57e-06	3.29e-06	2.81e-06	2.08e-06	3.93e-06	3.56e-05	0.000121142	8.43e-05	0.000203574	2.56e-05	3.68918	0.0549293	1.14771	unchanged	-1.26464	0.150424	1.30904	unchanged	-1.21677	0.156979	0.900551	unchanged	--	--	--	--	--	--	--	--
pos_944	LysoPE(18:0/0:0)	6.21e-05	2.21e-05	8.51e-05	5.03e-05	1.24e-05	5.45e-05	3.56e-05	4.12e-05	5.9e-05	5.86e-05	5.66e-05	4.96e-05	2.88e-05	5.19e-05	6.35e-05	2.86e-05	3.42e-05	4.6e-05	3.4e-05	3.18e-05	-0.410359	0.44074	0.497723	unchanged	0.101408	0.819847	0.0926187	unchanged	0.109994	0.808696	0.169436	unchanged	Glycerophospholipids	--	--	HMDB0011130	9547068	69747-55-3	Lipids and lipid-like molecules	Glycerophosphoethanolamines
pos_945	DG(24:1(15Z)/14:0/0:0)	0.000138281	0.000116648	9.78e-05	0.00028124	0.000246125	0.000106371	9.14e-05	0.000164983	0.000153971	0.000164129	0.000139158	0.000152621	0.0001036	7.83e-05	0.000137011	7.8e-05	3.74e-05	6.13e-05	7.19e-05	5.79e-05	-1.52178	0.0342249	1.24687	unchanged	-0.370224	0.361087	0.774775	unchanged	-0.527278	0.22707	0.71821	unchanged	Glycerolipids	--	--	HMDB0007820	53478570	--	Lipids and lipid-like molecules	Diradylglycerols
pos_946	Lansioside B	0.000321116	0.000101066	0.000348398	0.000236909	0.000280866	0.000231404	0.000335211	0.000218367	0.000304009	0.000255799	0.000365223	0.000299543	0.000271053	0.000373356	0.000381511	0.000317268	0.000356313	0.000273928	0.000246678	0.000379745	0.288842	0.294604	0.588126	unchanged	0.0618493	0.824644	0.112111	unchanged	0.392077	0.150533	0.918805	unchanged	--	--	--	--	--	--	--	--
pos_947	PE(14:1(9Z)/P-16:0)	0.00228286	0.00118	0.000593383	0.00177679	0.000988889	0.00136095	0.00102158	0.000981126	0.000875782	0.00163666	0.000673933	0.000570978	0.000569565	0.000397811	0.000540269	0.000609298	0.000405738	0.000605017	0.000623177	0.000452656	-1.33942	0.0498056	1.14303	unchanged	-0.215319	0.588656	0.434276	unchanged	-1.30941	0.0518759	1.15938	unchanged	--	--	--	--	--	--	--	--
pos_948	12-Hydroxydodecanoic acid	3.2e-06	5.66e-07	8.25e-06	4.06e-06	2.2e-06	1.42e-06	1.51e-06	1.46e-06	2.1e-06	1.04e-06	3.4e-05	2.37e-05	4.24e-06	1.53e-05	6.49e-06	1.81e-06	5.64e-06	2.37e-06	6.25e-07	8.59e-06	0.0589494	0.939479	9.59e-06	unchanged	-1.27842	0.171225	1.28887	unchanged	2.19578	0.0757091	1.12656	unchanged	Hydroxy acids and derivatives	--	--	HMDB0002059	79034	505-95-3	Organic acids and derivatives	Medium-chain hydroxy acids and derivatives
pos_949	3-Methylbutyrolactone	1.41e-06	6.27e-07	8.32e-07	1.22e-06	1.43e-06	1.06e-06	7.61e-07	8.37e-07	7.74e-07	8.12e-07	5.23e-07	1.09e-06	9.31e-07	8.75e-07	8.68e-07	2.09e-06	8.19e-07	1.72e-06	1.68e-06	1e-06	0.404033	0.25403	0.68994	unchanged	-0.378226	0.194433	1.15868	unchanged	-0.365641	0.227309	0.716038	unchanged	Lactones	--	--	HMDB0002167	98451	1679-49-8	Organoheterocyclic compounds	Gamma butyrolactones
pos_950	(3a,5b,7a)-23-Carboxy-7-hydroxy-24-norcholan-3-yl-b-D-Glucopyranosiduronic acid	0.000270112	0.000115296	0.000208651	0.000203811	0.000126066	0.000182317	0.000267406	0.000235835	0.000266664	0.000242759	0.000257299	0.00030565	0.00027023	0.000346405	0.000332065	0.000309413	0.000342552	0.000465175	0.000510401	0.00038619	1.12401	0.00204056	1.43174	unchanged	0.371123	0.146531	1.1566	unchanged	0.710257	0.0109696	1.41409	unchanged	--	--	--	--	--	--	--	--
pos_951	Lactosylcermide (d18:1/20:0)	8.58e-11	1.4e-06	3.44e-06	4.85e-08	0	2.93e-07	2.57e-06	1.05e-06	1.4e-08	1.12e-07	1.93e-05	8.46e-06	3.49e-05	6.8e-06	2.79e-06	1.56e-05	0.000124187	0	0	1.92e-08	4.83821	0.328106	0.591989	unchanged	-0.277256	0.841249	0.161737	unchanged	3.88637	0.0804022	1.12629	unchanged	--	--	--	--	--	--	--	--
pos_952	Solasodine	0.000262934	5.56e-05	0.000123706	0.000199244	6.47e-05	0.000134303	0.000175068	0.000114813	0.000189728	0.000427231	0.0001878	0.000229746	0.000155573	0.000377117	0.000364604	0.000118624	0.000627862	0.000194477	0.000100012	0.000478747	1.10571	0.207967	0.737436	unchanged	0.560074	0.363218	0.80723	unchanged	0.896795	0.0798754	1.07441	unchanged	Steroids and steroid derivatives	--	--	HMDB0035282	5250	126-17-0	Lipids and lipid-like molecules	Steroidal alkaloids
pos_953	DG(15:0/22:5(7Z,10Z,13Z,16Z,19Z)/0:0)	2.97e-08	1.19e-06	1.27e-06	0	0	3.51e-09	4.91e-07	1.34e-06	8.18e-08	2.4e-07	2.61e-07	3.47e-09	4.01e-05	2.41e-07	4.82e-08	1.44e-08	3.75e-07	6.51e-07	2.2e-07	1.22e-07	-0.85224	0.516797	0.389793	unchanged	-0.208836	0.866085	0.115248	unchanged	4.02442	0.393899	0.567426	unchanged	Glycerolipids	--	--	HMDB0007091	53478020	--	Lipids and lipid-like molecules	Diradylglycerols
pos_954	4-cholesten-7伪,12伪,24-triol-3-one	0.000592787	0.000514115	0.000611964	0.000675889	0.000611242	0.00071794	0.000823238	0.000925256	0.000886921	0.000971135	0.000378841	0.000571402	0.000303655	0.000444252	0.000334423	0.000298884	0.000482971	0.000322598	0.000230371	0.000534186	-0.685569	0.0130035	1.34416	unchanged	0.524687	0.00165758	2.08094	unchanged	-0.564537	0.0108261	1.39828	unchanged	Steroids and steroid derivatives	--	--	HMDB0062399	24755588	--	Lipids and lipid-like molecules	Bile acids, alcohols and derivatives
pos_955	PE(O-16:1(1Z)/22:6(4Z,7Z,10Z,13Z,16Z,19Z))	1.88e-06	0	8.14e-08	0	0	0	0	0	0	0	3.97e-05	1.3e-06	9.91e-07	5.84e-06	2.3e-05	8.21e-06	1.72e-06	2.78e-09	7.8e-07	0	2.45037	0.327764	0.620809	unchanged	#NAME?	0.351411	0.854609	unchanged	5.17449	0.14187	0.99823	unchanged	Glycerophospholipids	C00350	Glycerophospholipid metabolism(ko00564);;Pathogenic Escherichia coli infection(ko05130);;Glycosylphosphatidylinositol (GPI)-anchor biosynthesis(ko00563);;Autophagy - animal(ko04140);;Autophagy - other(ko04136);;Metabolic pathways(ko01100);;Kaposi sarcoma-associated herpesvirus infection(ko05167);;Retrograde endocannabinoid signaling(ko04723)	HMDB0060631	9547058	--	Lipids and lipid-like molecules	Glycerophosphoethanolamines
pos_956	Araliasaponin II	3.87e-05	1.54e-05	5.75e-05	1.78e-06	2.46e-05	5.36e-06	9.19e-06	9.81e-06	1.54e-05	3.56e-06	2.51e-05	1.04e-05	1e-05	1.39e-05	4.64e-06	0.00021133	0.000598343	0.000252156	0.000921389	0.00041433	4.1185	0.0251262	1.2877	unchanged	-1.67248	0.119731	1.40798	unchanged	-1.10806	0.20601	0.852314	unchanged	--	--	--	--	--	--	--	--
pos_957	Capsianoside II	0.000167003	0.000187006	0.000164377	7.72e-05	7.8e-05	0.000152944	0.000164718	0.00010684	0.000151128	9.27e-05	9.32e-05	9.61e-05	5.82e-05	6.98e-05	5e-05	0.00024801	0.000995147	0.000460748	0.000641314	0.000339842	1.99493	0.0369886	1.20955	unchanged	-0.0113204	0.97068	0.0546088	unchanged	-0.874877	0.0587132	1.19717	unchanged	--	--	--	--	--	--	--	--
pos_958	alpha-Terpineol butanoate	0.000122202	6.56e-05	0.000170505	0.00012713	9.42e-05	0.000119023	0.000165774	9.34e-05	0.000150307	0.000170615	0.00013515	0.000107652	0.000102646	0.000111689	9.94e-05	6.17e-05	9.18e-05	9.38e-05	6.47e-05	0.000100395	-0.491065	0.136958	0.913851	unchanged	0.270537	0.327332	0.789296	unchanged	-0.0586121	0.814229	0.142729	unchanged	--	--	--	--	--	--	--	--
pos_959	Ganglioside GA2 (d18:1/16:0)	0.000563803	0.000437278	0.000417684	0.000845442	0.000927277	0.000634243	0.000517735	0.000547005	0.00057057	0.000756468	0.000482896	0.000519844	0.000445626	0.000355954	0.000471388	0.000586828	0.000354177	0.000496867	0.00043102	0.000375776	-0.507725	0.152711	0.86387	unchanged	-0.0768048	0.781494	0.220944	unchanged	-0.487911	0.158554	0.861088	unchanged	--	--	--	--	--	--	--	--
pos_960	Glutamyl-Tryptophan	0.000862625	0.000627854	0.000820093	0.000718759	0.000740658	0.000729701	0.000989931	0.000832705	0.00104419	0.000979702	0.00103632	0.00111974	0.000858667	0.00106213	0.000764244	0.000696363	0.000747324	0.00114532	0.000992984	0.000709031	0.186761	0.334532	0.597633	unchanged	0.279601	0.0567112	1.46449	unchanged	0.360773	0.0311881	1.2325	unchanged	Carboxylic acids and derivatives	--	--	HMDB0028830	100094	38101-59-6	Organic acids and derivatives	Amino acids, peptides, and analogues
pos_961	Desmopressin	2.5e-05	1.65e-05	1.11e-05	1.65e-05	1.83e-06	4.54e-06	3.06e-05	1.35e-05	1.02e-05	2.29e-05	7.45e-05	0.000130442	8.03e-05	0.000310914	0.000295621	2.75e-05	5.95e-05	5.3e-05	4.5e-05	6.75e-05	1.83239	0.00318124	1.43121	unchanged	0.204604	0.728649	0.404495	unchanged	3.65256	0.0340136	1.32359	unchanged	Carboxylic acids and derivatives	--	--	HMDB0014260	16051933	16679-58-6	Organic acids and derivatives	Amino acids, peptides, and analogues
pos_962	Methylimidazole acetaldehyde	1.25e-05	1.15e-05	1.61e-05	1.38e-05	1.26e-05	1.42e-05	1.25e-05	1.37e-05	1.47e-05	1.38e-05	7.54e-06	9.93e-06	7.02e-06	7.9e-06	7.24e-06	1.01e-05	2.37e-05	1.83e-05	1.52e-05	1.2e-05	0.252064	0.363197	0.534306	unchanged	0.0489307	0.620072	0.296718	unchanged	-0.747799	0.000783072	1.60981	unchanged	Azoles	C05827	Metabolic pathways(ko01100);;Histidine metabolism(ko00340)	HMDB0004181	193545	19639-03-3	Organoheterocyclic compounds	Imidazoles
pos_963	Norelgestromin	0.000151526	7.13e-05	0.000154016	0.000205933	9.72e-05	0.000134009	0.000146921	0.000122926	0.000148987	0.000147017	0.000134479	0.000129485	8.8e-05	0.000107819	9.52e-05	0.000141125	0.000167736	0.000163901	0.000141386	9.55e-05	0.0617452	0.832111	0.103906	unchanged	0.0417228	0.876125	0.0763415	unchanged	-0.292891	0.367824	0.523844	unchanged	--	--	--	--	--	--	--	--
pos_964	Estriol	2.66e-05	1.28e-05	1.51e-05	3.44e-05	2.55e-05	1.91e-05	2.36e-05	2.12e-05	2.66e-05	2.18e-05	1.51e-05	1.36e-05	1.71e-05	1.91e-05	1.8e-05	3.19e-05	1.15e-05	2.37e-05	2.09e-05	1.62e-05	-0.134316	0.708926	0.224207	unchanged	-0.0261215	0.925389	0.106223	unchanged	-0.464388	0.190512	0.76463	unchanged	Steroids and steroid derivatives	C05141	Metabolic pathways(ko01100);;Steroid hormone biosynthesis(ko00140)	HMDB0000153	5756	50-27-1	Lipids and lipid-like molecules	Estrane steroids
pos_965	Lucidenic acid A	1.01e-05	0.00098568	2.76e-05	7.38e-06	0.000615395	1.24e-05	1e-05	1.91e-05	0.000163242	8.85e-06	2.14e-05	2.76e-05	1.58e-05	2.57e-05	0.000509266	8.88e-06	0.0094435	1.64e-05	0.000182759	3.35e-05	2.55666	0.441343	0.46366	unchanged	-2.94561	0.228838	0.975735	unchanged	-1.45653	0.386522	0.603049	unchanged	--	--	--	--	--	--	--	--
pos_966	DG(18:0/20:1(11Z)/0:0)	0.00011861	0.000108829	8.94e-05	0.000182312	0.000169559	0.000130242	0.00010885	0.000123164	0.000107514	0.000141388	7.8e-05	0.000100566	9.32e-05	9.28e-05	0.000134821	0.000123479	8.26e-05	0.000138454	0.000134436	8.27e-05	-0.251858	0.358408	0.549899	unchanged	-0.129832	0.572733	0.457347	unchanged	-0.420997	0.146164	0.850445	unchanged	Glycerolipids	C00165	Circadian entrainment(ko04713);;Fc epsilon RI signaling pathway(ko04664);;Sphingolipid signaling pathway(ko04071);;Human cytomegalovirus infection(ko05163);;Amoebiasis(ko05146);;Insulin secretion(ko04911);;Regulation of lipolysis in adipocytes(ko04923);;VEGF signaling pathway(ko04370);;Oxytocin signaling pathway(ko04921);;Long-term depression(ko04730);;Retrograde endocannabinoid signaling(ko04723…	HMDB0007398	9543804	--	Lipids and lipid-like molecules	Diradylglycerols
pos_967	DG(22:1(13Z)/22:5(7Z,10Z,13Z,16Z,19Z)/0:0)	1.21e-05	1.82e-05	1.41e-05	6.66e-06	5.51e-06	1.43e-05	1.38e-05	1.12e-05	1.33e-05	4.59e-06	1.38e-05	5.1e-06	9.18e-06	1.4e-05	4.43e-06	4.24e-06	6.75e-06	4.73e-06	6.2e-06	5.06e-06	-1.06773	0.0646997	1.07777	unchanged	0.0154331	0.968261	0.000785298	unchanged	-0.281426	0.538904	0.434804	unchanged	Glycerolipids	--	--	HMDB0007642	9543958	--	Lipids and lipid-like molecules	Diradylglycerols
pos_968	(3b,16a,20R)-3,16,20,22,25-Pentahydroxy-5-cucurbiten-11-one 3-[rhamnosyl-(1->4)-[glucosyl-(1->6)]-glucoside]	0.000323763	0.000252171	0.000450155	0.000135142	0.000384613	0.000309703	0.00034375	0.000295037	0.00026947	0.000236489	0.000375397	0.00020224	0.000485985	0.000315099	0.000277166	0.000878563	0.00150601	0.000959525	0.00225723	0.00133543	2.16587	0.0105793	1.38722	unchanged	-0.0879219	0.763335	0.322821	unchanged	0.0992095	0.769237	0.152532	unchanged	--	--	--	--	--	--	--	--
pos_969	PG(18:2(9Z,12Z)/18:0)	6.79e-07	4.19e-05	8.5e-05	3.62e-05	2.12e-05	5.86e-07	8.33e-06	5.98e-05	8.81e-06	2.69e-05	1.4e-05	1.58e-05	1.05e-05	2.68e-05	3.79e-06	5.87e-06	3.73e-05	1.65e-05	8.7e-06	1.64e-05	-1.12509	0.237495	0.748413	unchanged	-0.823552	0.388333	0.731092	unchanged	-1.3833	0.180997	0.933008	unchanged	Glycerophospholipids	--	--	HMDB0010647	52927141	--	Lipids and lipid-like molecules	Glycerophosphoglycerols
pos_970	DG(18:3(9Z,12Z,15Z)/14:0/0:0)	7.1e-06	0.0002143	0.000269127	0.000157409	3.86e-05	1.39e-05	0.00011455	0.000121384	2.74e-05	0.000140535	4.86e-05	9.05e-05	0.000199293	0.00014175	4.77e-05	4.72e-05	0.00011129	1.43e-05	1.74e-06	1.09e-05	-1.88881	0.120181	0.935806	unchanged	-0.71657	0.378744	0.69031	unchanged	-0.379099	0.60292	0.402179	unchanged	Fatty Acyls	--	--	HMDB0007298	53478140	--	Lipids and lipid-like molecules	Lineolic acids and derivatives
pos_971	Polyethylene, oxidized	0.00027715	2.9e-05	6.64e-05	3.75e-05	0.000117104	6.26e-05	7.77e-05	3.66e-05	7.62e-05	5.95e-05	3.32e-05	3.94e-05	4.35e-05	4.48e-05	3.96e-05	6.08e-05	3.76e-05	7.3e-05	5.2e-05	3.2e-05	-1.04517	0.301857	0.621377	unchanged	-0.754061	0.403131	0.774565	unchanged	-1.39429	0.225497	0.764414	unchanged	--	--	--	--	--	--	--	--
pos_972	2-(2-Furanyl)-3-piperidinol	2.9e-07	2.26e-06	0	1.62e-07	5.15e-08	1.91e-08	5.2e-07	2.94e-06	1.34e-06	9.15e-07	4.76e-06	1.23e-06	3.74e-06	1.97e-06	2.54e-07	5.35e-07	9.09e-07	0	0	9.49e-07	-0.207755	0.881955	0.0596035	unchanged	1.05098	0.394598	0.772032	unchanged	2.11322	0.0946747	1.01949	unchanged	--	--	--	--	--	--	--	--
pos_973	Genipic acid	0.000107589	7.13e-05	0.000132327	0.000138071	0.000100487	6.18e-05	9.7e-05	0.000101501	0.000123526	0.000105174	6.91e-05	0.000123582	4.34e-05	5.9e-05	6.17e-05	3.51e-05	4.19e-05	5.76e-05	5.85e-05	4.37e-05	-1.21522	0.00424616	1.47174	unchanged	-0.168888	0.461169	0.675802	unchanged	-0.62404	0.0675928	1.05973	unchanged	--	--	--	--	--	--	--	--
pos_974	Maltohexaose	3.84e-05	1.88e-05	1.15e-05	4.65e-06	2.91e-05	1.22e-05	1.22e-05	1.2e-05	1.97e-05	1.61e-05	1.35e-05	1.99e-05	1.8e-05	1.62e-05	8.9e-06	5.21e-05	2.2e-05	3.96e-05	6.23e-05	2.81e-05	0.993323	0.0682568	1.03399	unchanged	-0.505697	0.379886	0.772914	unchanged	-0.423065	0.449974	0.496203	unchanged	Organooxygen compounds	--	--	HMDB0012253	5288409	34620-77-4	Organic oxygen compounds	Carbohydrates and carbohydrate conjugates
pos_975	Cepanone	0.000828775	0.000577509	0.00051315	0.000920401	0.0012658	0.000865455	0.000814719	0.000822127	0.000795104	0.00103723	0.000543324	0.000686008	0.000562995	0.00056827	0.000750732	0.000813955	0.000519326	0.000769773	0.000874726	0.000598979	-0.198951	0.508546	0.406738	unchanged	0.0783059	0.759756	0.301348	unchanged	-0.400073	0.219446	0.755621	unchanged	--	--	--	--	--	--	--	--
pos_976	DG(14:1n5/0:0/20:3n6)	2.78e-08	8.72e-05	7.83e-05	5.8e-05	0	0	3.7e-08	4.46e-05	0	8.26e-06	1.31e-05	1.17e-05	2.35e-05	3.52e-05	3.47e-05	1.74e-05	5.65e-05	1.2e-07	7.18e-06	6.19e-06	-1.35378	0.249707	0.698604	unchanged	-2.07772	0.154524	1.16172	unchanged	-0.919798	0.333792	0.683768	unchanged	Fatty Acyls	--	--	HMDB0056145	131801855	--	Lipids and lipid-like molecules	Eicosanoids
pos_977	Idarubicin	4.61e-06	1.56e-06	2.52e-06	0	0	0	5.05e-06	3.67e-07	3.49e-07	2.66e-06	1.88e-05	8.16e-05	1.25e-05	3.47e-06	0.000172084	2.17e-06	2.94e-05	4.78e-06	2.26e-05	3.44e-05	3.42529	0.0589118	1.11066	unchanged	-0.0440646	0.968806	0.0333113	unchanged	5.05294	0.152696	0.946283	unchanged	--	--	--	--	--	--	--	--
pos_978	Pregabalin	1.72e-06	1.33e-06	1.18e-07	1.82e-07	2.37e-07	0	3.42e-07	0	2.03e-06	1.64e-07	1.02e-06	6.46e-07	0	3.2e-07	9.04e-07	1.56e-07	1.78e-06	2.88e-06	2.12e-06	1.43e-06	1.22093	0.129662	0.898025	unchanged	-0.501629	0.691467	0.364264	unchanged	-0.312104	0.728997	0.203126	unchanged	--	--	--	--	--	--	--	--
pos_979	Tetraphyllin B sulfate	3.92e-07	1.3e-07	1.72e-06	1.66e-07	2.37e-07	4.66e-07	9.33e-07	8.29e-07	7.39e-07	9.3e-07	5.83e-07	1.04e-06	3.58e-07	6.43e-07	3.03e-07	9.82e-06	2.03e-05	2.69e-05	4.34e-05	1.31e-05	5.42573	0.0203608	1.33509	unchanged	0.560926	0.460717	0.597389	unchanged	0.149358	0.866767	0.0475916	unchanged	--	--	--	--	--	--	--	--
pos_980	Melibiose	4.75e-05	3.63e-05	6.89e-05	5.29e-05	4.32e-05	8.06e-05	4.12e-05	4.61e-05	4.88e-05	3.19e-05	7.1e-06	2.35e-05	4.11e-06	3.53e-06	6.93e-06	2.94e-06	1.84e-05	1.23e-05	2.91e-05	1.35e-05	-1.70755	0.00132569	1.4788	unchanged	-0.00129616	0.996525	0.154566	unchanged	-2.46197	0.000471432	1.62794	down	--	C05402	ABC transporters(ko02010);;Galactose metabolism(ko00052);;Metabolic pathways(ko01100)	--	--	--	--	--
pos_981	Dynorphin B (6-9)	0.000878447	0.0009937	0.000965657	0.000812748	0.000667714	0.000829498	0.000956673	0.00145511	0.000991705	0.000700542	0.000183634	0.000224161	0.00014488	0.00017524	0.000204649	0.000197121	0.000338993	0.00019207	0.000266423	0.000381806	-1.64954	7.34e-05	1.58886	down	0.192168	0.417429	0.669877	unchanged	-2.21118	0.000200746	1.73941	down	--	--	--	--	--	--	--	--
pos_982	PE(18:2(9Z,12Z)/20:0)	0.00797173	0.00803401	0.00673203	0.0108413	0.0115018	0.0078033	0.00692707	0.00737934	0.00674721	0.00804462	0.00489982	0.00583523	0.00486705	0.00558638	0.00772758	0.00737871	0.00431581	0.00688334	0.00709544	0.00446305	-0.581009	0.0325533	1.13951	unchanged	-0.288833	0.150655	1.19252	unchanged	-0.640644	0.0205095	1.27782	unchanged	Glycerophospholipids	--	--	HMDB0009097	52924370	--	Lipids and lipid-like molecules	Glycerophosphoethanolamines
pos_983	Ethyl cellulose	1.45e-07	1.57e-08	8.64e-07	1.58e-07	4.45e-08	8.77e-08	2.74e-07	2.21e-07	3.27e-07	1.01e-07	6.84e-07	7.02e-07	1.38e-07	1.16e-06	2.77e-07	8.82e-08	1.32e-05	9.32e-07	4.62e-08	5.21e-05	5.75688	0.263548	0.682042	unchanged	-0.280045	0.802824	0.310977	unchanged	1.26864	0.185656	0.774842	unchanged	Organooxygen compounds	--	--	HMDB0033370	24832091	9004-57-3	Organic oxygen compounds	Carbohydrates and carbohydrate conjugates
pos_984	DG(22:4(7Z,10Z,13Z,16Z)/18:4(6Z,9Z,12Z,15Z)/0:0)	0.00468737	0.00192877	0.00339255	0.00340706	0.00460594	0.00262731	0.00266671	0.00245702	0.00275774	0.00245536	0.00225966	0.00238969	0.00179765	0.00205708	0.00228079	0.00522327	0.00349164	0.00622596	0.00513299	0.00277217	0.342209	0.266339	0.666193	unchanged	-0.475207	0.11478	1.42068	unchanged	-0.740727	0.0437228	1.22107	unchanged	Glycerolipids	--	--	HMDB0007686	53478442	--	Lipids and lipid-like molecules	Diradylglycerols
[truncated: 1,591 more rows]
